# Supplementary material for: Efficient precision editing of endogenous Chlamydomonas reinhardtii genes with CRISPR-Cas
Source: Cell Rep Methods. 2023 Aug 22;3(8):100562. doi: 10.1016/j.crmeth.2023.100562 (PMC10475843; doi:10.1016/j.crmeth.2023.100562)
Supplement: Table S1. Comparison of selected reported efficiencies (ratio of positive colonies to total colonies) for landmark works on CRISPR-Cas-based genome editing of Chlamydomonas, related to introduction and Figure 1 — Calculated efficiencies treat each targeted gene as one data point. Non-optimized experiments and experiments that directly select for a mutation were excluded. Errors are SEM between different targeted genes. [file mmc2.xlsx]

## Sheet: Sheet1
Line	gRNA	Donor DNA	Screening Primers	Sequencing Primers	Resulting genomic region
FMG1B-mNG-NAT	FMG1B-4 GTTTAACACGCCTTATTAGGCGG	pAPN_FMG1B-mNG_ki	Fwd: crFMG1B_cTer_F 5' CACCCTCATCGTGGTGTTCA 3' Rev: crmNG_2R 5' GGTGCTCTTGAGGTTCAGCT 3'	Fwd: crFMG1B_cTer_F 5' CACCCTCATCGTGGTGTTCA 3' Rev: crRBCS2_1R 5' AAAGAACATAGGCCCCCTGG 3'	FMG1-B-mNG
FAP256-mNG-NAT	crFAP256-1 CATCAAGGACGTGCTCAACTCGG	pAPN_FAP256-mNG-ki-nc	Fwd: crFAP256_cter_ki_F 5' AAATGCCCATCTTTCCGGCT 3' Rev: crmNG_2R 5' GGTGCTCTTGAGGTTCAGCT 3'	Fwd: crFAP256_cter_ki_F 5' AAATGCCCATCTTTCCGGCT 3' Rev: crRBCS2_1R 5' AAAGAACATAGGCCCCCTGG 3'	FAP256-mNG-nc-NAT
IFT46-mScarletI-PAR	crIFT46-1 GAGATGGAGAACAAGCTGGACGG	pAPN_IFT46-mScarlet-ki-PAR	Fwd: crIFT46-cTer-ki 5' CCGGGATGAGGTAGTGTTGG 3' Rev: crmScarletI_1R 5' CCCTCCATGTGCACCTTGAA 3'	Fwd: crIFT46-cTer-ki 5' CCGGGATGAGGTAGTGTTGG 3' Rev: crRBCS2_1R 5' AAAGAACATAGGCCCCCTGG 3'	mNGi-IFT46-mScarletI
BSD-mNG-IFT46	crIFT46-2 GTAGTCCATAGAGTCATCCATGG	pAPN_mNG-IFT46-ki	Fwd: crmNG_1F 5' AAGACCGAGCTGAAGCACTC 3' Rev: crIFT46_nTer_1R 5' GCATGAAAGGCGGGTCCC 3'	Fwd: crRBCS2T_1F 5' ATCCCCGCTCCGTGTAAATG 3' Rev: crIFT46_nTer_1R 5' GCATGAAAGGCGGGTCCC 3'	mNGi-IFT46-mScarletI
IFT46-mScarletI drc4:PAR	crIFT46-1 GAGATGGAGAACAAGCTGGACGG crDRC4-1 CAACATCACGACGTTGAAGTCG	pAPN_IFT46-mScarletI_DRC4-PAR_cotarget	Fwd: crIFT46-cTer-ki 5' CCGGGATGAGGTAGTGTTGG 3' Rev: crmScarletI_1R 5' CCCTCCATGTGCACCTTGAA 3'	Fwd: crIFT46-cTer-ki 5' CCGGGATGAGGTAGTGTTGG 3' Rev: crIFT46-cTer_1R 5' CGCACACAACTTGAGTGACG 3'	IFT46mScarletI_coTarget DRC4-PAR
mNG-TuA1 drc4::PAR	crTUA1-1 GAGGAGACGGAGAAAATCAGGGG crTUA1-2 CTGTCAACTGACCTGGATACCGG crDRC4-1 CAACATCACGACGTTGAAGTCG	pAPN_mNGi-TUA1-ki_DRC4-PAR_cotarget	Fwd: crTUA1_1F 5' GGGCGGGGGAGTGCTTATAA 3' Rev: crmNG_2R 5' GGTGCTCTTGAGGTTCAGCT 3'	Fwd: crTUA1_1F 5' GGGCGGGGGAGTGCTTATAA 3' Rev: crTUA1_1R 5' GGGGAGGCAAGGCGATTCAA 3'	mNGi-TUA1 DRC4-PAR
ift140::BSD	crIFT140-2 CCACTTTGTTTTCGGCAGCGCGG	pAPN_IFT140-ko1-PAR	Fwd: crIFT140-ko1_1F 5' CCGAGGTGTACAAGGTGACC 3' Rev: crRBCS2_1R 5' AAAGAACATAGGCCCCCTGG 3'	Fwd: crIFT140-ko1_1F 5' CCGAGGTGTACAAGGTGACC 3' Rev: crIFT140-ko1_1R 5' TGATTGCGTCCCATTGTCCA 3'	IFT140-ko1
ift46::NIT IFT46-mApple	N/A	IFT46-crmApple	Fwd ift::NIT: pMN24f_E1_3F 5' CAGCCGCTATAGAAGTCGCA 3' Rev ift::NIT: IFT46-10 5' TACGCCTCTTGCAGACACAC 3' Fwd IFT46-mApple: IC_1F 5' GACCTCCACTTTCAGCGACA 3' Rev IFT46-mApple: crRBCS2_1R 5' AAAGAACATAGGCCCCCTGG 3'		N/A
MT (-)	N/A	N/A	Fwd: MTM3F 5' CGACGACTTGGCATCGACAGGTGG 3' Rev: MTM3R 5' CTCGGCCAGAACCTTTCATAGGGTGG 3' Fwd qPCR optimized: crMTM_q_1F 5' TGCTAGCTCAATCTGACTGAAGGT 3' Rev qPCR optimized: crMTM_q_1R 5' GGGACATGGTGCTCGGGG 3'
MT (+)	N/A	N/A	Fwd: MTP2F 5' GCTGGCATTCCTGTATCCTTGACGC 3' Rev: MTP2R 5' GCGGCGTAACATAAAGGAGGGTCG 3' Fwd qPCR optimized: crMTP_q_1F 5' AGTATCACAGTACGGAATGCCC 3' Rev qPCR optimized: crMTP_q_1R 5' TCATTGTTTGCTAGGGGTGC 3'
