# Supplementary material for: Efficient precision editing of endogenous Chlamydomonas reinhardtii genes with CRISPR-Cas
Source: Cell Rep Methods. 2023 Aug 22;3(8):100562. doi: 10.1016/j.crmeth.2023.100562 (PMC10475843; doi:10.1016/j.crmeth.2023.100562)
Supplement: Data S1. Genomic regions of all mutant lines produced in the scope of this work, as well as vector maps of the plasmids and guide sequences used in the mutagenesis process, related to Figures 1, 2, and 4 [file mmc3.zip]

Archive with 32 entries (27 files):
- Chlamy CRISPR cas supplemental oligos.xlsx
- vectors/
- vectors/baseVectors/
- vectors/baseVectors/pAB262-NAR-R.gb
- vectors/baseVectors/pAPN_AphVIII.gb
- vectors/baseVectors/pAPN_crAadA.gb
- vectors/baseVectors/pAPN_crBSDr.gb
- vectors/baseVectors/pAPN_noAB-ARMC2-BSD-ccdB.gb
- vectors/baseVectors/pAPN_noAB-ARMC2-NAT-ccdB.gb
- vectors/baseVectors/pAPN_noAB-ARMC2-PAR-ccdB.gb
- vectors/donorVectors/
- vectors/donorVectors/IFT46-crmApple.gb
- vectors/donorVectors/pAPN_FAP256-mNG-ki-nc.gb
- vectors/donorVectors/pAPN_FMG1B-mNG_ki.gb
- vectors/donorVectors/pAPN_IFT140-ko1-PAR.gb
- vectors/donorVectors/pAPN_IFT46-mScarlet-ki-PAR.gb
- vectors/donorVectors/pAPN_IFT46-mScarletI_DRC4-PAR_cotarget.gb
- vectors/donorVectors/pAPN_mNG-IFT46-ki.gb
- vectors/donorVectors/pAPN_mNGi-TUA1-ki_DRC4-PAR_cotarget.gb
- vectors/genomicRegions/
- vectors/genomicRegions/DRC4-PAR.gb
- vectors/genomicRegions/FAP256-mNG-nc-NAT.gb
- vectors/genomicRegions/FMG1-B-mNG.gb
- vectors/genomicRegions/IFT140-ko1.gb
- vectors/genomicRegions/IFT46mScarletI_coTarget.gb
- vectors/genomicRegions/mNGi-IFT46-mScarletI.gb
- vectors/genomicRegions/mNGi-TUA1.gb
- vectors/oligos/
- vectors/oligos/guide_rnas.fasta
- vectors/oligos/guide_rnas.gb
- vectors/oligos/primers.fasta
- vectors/oligos/primers.gb
