# Supplementary material for: Efficient precision editing of endogenous Chlamydomonas reinhardtii genes with CRISPR-Cas
Source: Cell Rep Methods. 2023 Aug 22;3(8):100562. doi: 10.1016/j.crmeth.2023.100562 (PMC10475843; doi:10.1016/j.crmeth.2023.100562)
Supplement: Data S1. Genomic regions of all mutant lines produced in the scope of this work, as well as vector maps of the plasmids and guide sequences used in the mutagenesis process, related to Figures 1, 2, and 4 [file mmc3.zip › vectors/baseVectors/pAB262-NAR-R.gb]

LOCUS       pAB262-NAR-R_corrected_publication        4248 bp ds-DNA     circular     22-MAR-2023
DEFINITION  Nourseothricin/ClonNAT casette for Chlamydomonas CRISPR/Cas.
ACCESSION   urn.local.adrian.6s-g1zq7wm
KEYWORDS    .
SOURCE      .
  ORGANISM  .
COMMENT     pAB262 from 1 to 3569                                              
            /Volumes/bogdanova-1/sequences/Vector/CLONING/pUC18.ape from 1 to  
            2686                                                               
                                                                               
            ApEinfo:methylated:1.
FEATURES             Location/Qualifiers
     CDS             complement(236..418)
                     /note="lacZ alpha fragment"
                     /product="LacZ alpha fragment"
                     /gene="LacZa"
                     /note="Derived using Geneious Prime 2020.2.2 'Annotate
                     from Database' based on nucleotide similarity"
                     /standard_name="lacZa"
     regulatory      708..923
                     /note="Geneious type: promoter"
                     /standard_name="rbcS2-P"
     intron          932..1076
                     /locus_tag="rbcS2 intron1"
                     /standard_name="rbcs2-i1"
     CDS             1121..1693
                     /locus_tag="Chlamy NAT-R"
                     /standard_name="crNAT"
     3'UTR           1768..2000
                     /locus_tag="rbcS2 3' UTR"
                     /standard_name="rbcS2-T"
     misc_binding    complement(2049..2071)
                     /locus_tag="LacO"
     misc_feature    2051..2067
                     /note="Lac operon operator"
                     /note="Derived using Geneious Prime 2020.2.2 'Annotate
                     from Database' based on nucleotide similarity"
                     /standard_name="lacO"
     regulatory      complement(2075..2105)
                     /note="Geneious type: promoter"
                     /note="promoter sequence of the lac operon"
                     /regulatory_class="promoter"
                     /note="Derived using Geneious Prime 2020.2.2 'Annotate
                     from Database' based on nucleotide similarity"
                     /standard_name="lac"
     rep_origin      complement(2411..3093)
     CDS             complement(3188..4048)
                     /note="confers ampicillin resistance"
                     /product="beta-lactamase"
                     /gene="bla"
                     /note="Derived using Geneious Prime 2020.2.2 'Annotate
                     from Database' based on nucleotide similarity"
                     /standard_name="ampR"
     regulatory      complement(4049..4153)
                     /note="Geneious type: promoter"
                     /note="Promoter for ampicillin resistance gene
                     (b-lactamase)"
                     /regulatory_class="promoter"
                     /note="Derived using Geneious Prime 2020.2.2 'Annotate
                     from Database' based on nucleotide similarity"
                     /standard_name="amp"
ORIGIN      
        1 tcgcgcgttt cggtgatgac ggtgaaaacc tctgacacat gcagctcccg gagacggtca
       61 cagcttgtct gtaagcggat gccgggagca gacaagcccg tcagggcgcg tcagcgggtg
      121 ttggcgggtg tcggggctgg cttaactatg cggcatcaga gcagattgta ctgagagtgc
      181 accatatgcg gtgtgaaata ccgcacagat gcgtaaggag aaaataccgc atcaggcgcc
      241 attcgccatt caggctgcgc aactgttggg aagggcgatc ggtgcgggcc tcttcgctat
      301 tacgccagct ggcgaaaggg ggatgtgctg caaggcgatt aagttgggta acgccagggt
      361 tttcccagtc acgacgttgt aaaacgacgg ccagtgccaa gcttgcatgc ctgcagcggc
      421 ggggagctcg ctgaggcttg acatgattgg tgcgtatgtt tgtatgaagc tacaggactg
      481 atttggcggg ctatgagggc gggggaagct ctggaagggc cgcgatgggg cgcgcggcgt
      541 ccagaaggcg ccatacggcc cgctggcggc acccatccgg tataaaagcc cgcgaccccg
      601 aacggtgacc tccactttca gcgacaaacg agcacttata catacgcgac tattctgccg
      661 ctatacataa ccactcagct agcttaagat cccatcaagc ttgcatgccg ggcgcgccag
      721 aaggagcgca gccaaaccag gatgatgttt gatggggtat ttgagcactt gcaaccctta
      781 tccggaagcc ccctggccca caaaggctag gcgccaatgc aagcagttcg catgcagccc
      841 ctggagcggt gccctcctga taaaccggcc agggggccta tgttctttac ttttttacaa
      901 gagaagtcac tcaacatctt aaaatggcca ggtgagtcga cgagcaagcc cggcggatca
      961 ggcagcgtgc ttgcagattt gacttgcaac gcccgcattg tgtcgacgaa ggcttttggc
     1021 tcctctgtcg ctgtctcaag cagcatctaa ccctgcgtcg ccgtttccat ttgcaggatg
     1081 ggatccctcc gccctccccg gtgctgaaga atttcgaagc atgggcacca ccctggacga
     1141 caccgcgtac cgctaccgca ccagcgtgcc cggcgacgcc gaggcgatcg aggcgctgga
     1201 cggcagcttc accaccgaca ccgtgttccg cgtgaccgcc accggcgacg gcttcaccct
     1261 gcgcgaggtg cccgtggacc cccccctgac caaggtgttc cccgacgacg agtccgacga
     1321 cgagagcgac gacggcgagg acggcgaccc cgacagccgc accttcgtgg cgtacggcga
     1381 cgacggcgac ctggccggct tcgtggtcgt gagctacagc ggctggaacc gccgcctgac
     1441 cgtggaggac atcgaggtgg cgcccgagca ccgcggccac ggcgtgggcc gcgccctgat
     1501 gggcctggcc accgagttcg cgcgcgagcg cggcgcgggc cacctgtggc tggaggtgac
     1561 caacgtgaac gcccccgcga tccacgccta ccgccgcatg ggcttcaccc tgtgcggcct
     1621 ggacaccgcc ctgtacgacg gcaccgcgag cgacggcgag caggccctgt acatgagcat
     1681 gccctgcccc taagggacct gatggtgttg gtggctgggt agggttgcgt cgcgtgggtg
     1741 acagcacagt gtggacgttg ggatccccgc tccgtgtaaa tggaggcgct cgttgatctg
     1801 agccttgccc cctgacgaac ggcggtggat ggaagatact gctctcaagt gctgaagcgg
     1861 tagcttagct ccccgtttcg tgctgatcag tctttttcaa cacgtaaaaa gcggaggagt
     1921 tttgcaattt tgttggttgt aacgatcctc cgttgatttt ggcctctttc tccatgggcg
     1981 ggctgggcgt atttgaagcg ggtaccgagc tcgaattcgt aatcatgtca tagctgtttc
     2041 ctgtgtgaaa ttgttatccg ctcacaattc cacacaacat acgagccgga agcataaagt
     2101 gtaaagcctg gggtgcctaa tgagtgagct aactcacatt aattgcgttg cgctcactgc
     2161 ccgctttcca gtcgggaaac ctgtcgtgcc agctgcatta atgaatcggc caacgcgcgg
     2221 ggagaggcgg tttgcgtatt gggcgctctt ccgcttcctc gctcactgac tcgctgcgct
     2281 cggtcgttcg gctgcggcga gcggtatcag ctcactcaaa ggcggtaata cggttatcca
     2341 cagaatcagg ggataacgca ggaaagaaca tgtgagcaaa aggccagcaa aaggccagga
     2401 accgtaaaaa ggccgcgttg ctggcgtttt tccataggct ccgcccccct gacgagcatc
     2461 acaaaaatcg acgctcaagt cagaggtggc gaaacccgac aggactataa agataccagg
     2521 cgtttccccc tggaagctcc ctcgtgcgct ctcctgttcc gaccctgccg cttaccggat
     2581 acctgtccgc ctttctccct tcgggaagcg tggcgctttc tcatagctca cgctgtaggt
     2641 atctcagttc ggtgtaggtc gttcgctcca agctgggctg tgtgcacgaa ccccccgttc
     2701 agcccgaccg ctgcgcctta tccggtaact atcgtcttga gtccaacccg gtaagacacg
     2761 acttatcgcc actggcagca gccactggta acaggattag cagagcgagg tatgtaggcg
     2821 gtgctacaga gttcttgaag tggtggccta actacggcta cactagaaga acagtatttg
     2881 gtatctgcgc tctgctgaag ccagttacct tcggaaaaag agttggtagc tcttgatccg
     2941 gcaaacaaac caccgctggt agcggtggtt tttttgtttg caagcagcag attacgcgca
     3001 gaaaaaaagg atctcaagaa gatcctttga tcttttctac ggggtctgac gctcagtgga
     3061 acgaaaactc acgttaaggg attttggtca tgagattatc aaaaaggatc ttcacctaga
     3121 tccttttaaa ttaaaaatga agttttaaat caatctaaag tatatatgag taaacttggt
     3181 ctgacagtta ccaatgctta atcagtgagg cacctatctc agcgatctgt ctatttcgtt
     3241 catccatagt tgcctgactc cccgtcgtgt agataactac gatacgggag ggcttaccat
     3301 ctggccccag tgctgcaatg ataccgcgag acccacgctc accggctcca gatttatcag
     3361 caataaacca gccagccgga agggccgagc gcagaagtgg tcctgcaact ttatccgcct
     3421 ccatccagtc tattaattgt tgccgggaag ctagagtaag tagttcgcca gttaatagtt
     3481 tgcgcaacgt tgttgccatt gctacaggca tcgtggtgtc acgctcgtcg tttggtatgg
     3541 cttcattcag ctccggttcc caacgatcaa ggcgagttac atgatccccc atgttgtgca
     3601 aaaaagcggt tagctccttc ggtcctccga tcgttgtcag aagtaagttg gccgcagtgt
     3661 tatcactcat ggttatggca gcactgcata attctcttac tgtcatgcca tccgtaagat
     3721 gcttttctgt gactggtgag tactcaacca agtcattctg agaatagtgt atgcggcgac
     3781 cgagttgctc ttgcccggcg tcaatacggg ataataccgc gccacatagc agaactttaa
     3841 aagtgctcat cattggaaaa cgttcttcgg ggcgaaaact ctcaaggatc ttaccgctgt
     3901 tgagatccag ttcgatgtaa cccactcgtg cacccaactg atcttcagca tcttttactt
     3961 tcaccagcgt ttctgggtga gcaaaaacag gaaggcaaaa tgccgcaaaa aagggaataa
     4021 gggcgacacg gaaatgttga atactcatac tcttcctttt tcaatattat tgaagcattt
     4081 atcagggtta ttgtctcatg agcggataca tatttgaatg tatttagaaa aataaacaaa
     4141 taggggttcc gcgcacattt ccccgaaaag tgccacctga cgtctaagaa accattatta
     4201 tcatgacatt aacctataaa aataggcgta tcacgaggcc ctttcgtc
//
