# Supplementary material for: Efficient precision editing of endogenous Chlamydomonas reinhardtii genes with CRISPR-Cas
Source: Cell Rep Methods. 2023 Aug 22;3(8):100562. doi: 10.1016/j.crmeth.2023.100562 (PMC10475843; doi:10.1016/j.crmeth.2023.100562)
Supplement: Data S1. Genomic regions of all mutant lines produced in the scope of this work, as well as vector maps of the plasmids and guide sequences used in the mutagenesis process, related to Figures 1, 2, and 4 [file mmc3.zip › vectors/baseVectors/pAPN_AphVIII.gb]

LOCUS       pAPN_AphVIII_publication        4482 bp    DNA     circular UNA 22-MAR-2023
DEFINITION  Paramomycin casette for Chlamydomonas CRISPR/Cas.
ACCESSION   urn.local.adrian.59-g1zp9ss
VERSION     urn.local.adrian.59-g1zp9ss
KEYWORDS    .
SOURCE      
  ORGANISM  .
FEATURES             Location/Qualifiers
     3'UTR           4467..218
                     /locus_tag="rbcS2-T"
                     /standard_name="rbcS2-T"
     misc_binding    complement(267..289)
                     /locus_tag="LacO"
     misc_feature    269..285
                     /note="Lac operon operator"
                     /note="Derived using Geneious Prime 2020.2.2 'Annotate
                     from Database' based on nucleotide similarity"
                     /standard_name="lacO"
     regulatory      complement(293..323)
                     /note="Geneious type: promoter"
                     /note="promoter sequence of the lac operon"
                     /regulatory_class="promoter"
                     /note="Derived using Geneious Prime 2020.2.2 'Annotate
                     from Database' based on nucleotide similarity"
                     /standard_name="lac"
     rep_origin      complement(629..1311)
     CDS             complement(1406..2266)
                     /note="confers ampicillin resistance"
                     /product="beta-lactamase"
                     /gene="bla"
                     /note="Derived using Geneious Prime 2020.2.2 'Annotate
                     from Database' based on nucleotide similarity"
                     /standard_name="ampR"
     regulatory      complement(2267..2371)
                     /note="Geneious type: promoter"
                     /note="Promoter for ampicillin resistance gene
                     (b-lactamase)"
                     /regulatory_class="promoter"
                     /note="Derived using Geneious Prime 2020.2.2 'Annotate
                     from Database' based on nucleotide similarity"
                     /standard_name="amp"
     CDS             complement(2702..2884)
                     /note="lacZ alpha fragment"
                     /product="LacZ alpha fragment"
                     /gene="LacZa"
                     /note="Derived using Geneious Prime 2020.2.2 'Annotate
                     from Database' based on nucleotide similarity"
                     /standard_name="lacZa"
     regulatory      3174..3389
                     /note="Geneious type: promoter"
                     /standard_name="rbcS2-P"
     intron          3398..3542
                     /locus_tag="rbcS2 intron1"
                     /standard_name="rbcS2-i1"
     CDS             3585..4388
                     /locus_tag="aph VIII"
                     /standard_name="aphVIII"
     misc_feature    4463..4482
                     /note="Geneious type: ligation"
                     /standard_name="Ligation"
ORIGIN      
        1 gaggcgctcg ttgatctgag ccttgccccc tgacgaacgg cggtggatgg aagatactgc
       61 tctcaagtgc tgaagcggta gcttagctcc ccgtttcgtg ctgatcagtc tttttcaaca
      121 cgtaaaaagc ggaggagttt tgcaattttg ttggttgtaa cgatcctccg ttgattttgg
      181 cctctttctc catgggcggg ctgggcgtat ttgaagcggg taccgagctc gaattcgtaa
      241 tcatgtcata gctgtttcct gtgtgaaatt gttatccgct cacaattcca cacaacatac
      301 gagccggaag cataaagtgt aaagcctggg gtgcctaatg agtgagctaa ctcacattaa
      361 ttgcgttgcg ctcactgccc gctttccagt cgggaaacct gtcgtgccag ctgcattaat
      421 gaatcggcca acgcgcgggg agaggcggtt tgcgtattgg gcgctcttcc gcttcctcgc
      481 tcactgactc gctgcgctcg gtcgttcggc tgcggcgagc ggtatcagct cactcaaagg
      541 cggtaatacg gttatccaca gaatcagggg ataacgcagg aaagaacatg tgagcaaaag
      601 gccagcaaaa ggccaggaac cgtaaaaagg ccgcgttgct ggcgtttttc cataggctcc
      661 gcccccctga cgagcatcac aaaaatcgac gctcaagtca gaggtggcga aacccgacag
      721 gactataaag ataccaggcg tttccccctg gaagctccct cgtgcgctct cctgttccga
      781 ccctgccgct taccggatac ctgtccgcct ttctcccttc gggaagcgtg gcgctttctc
      841 aaagctcacg ctgtaggtat ctcagttcgg tgtaggtcgt tcgctccaag ctgggctgtg
      901 tgcacgaacc ccccgttcag cccgaccgct gcgccttatc cggtaactat cgtcttgagt
      961 ccaacccggt aagacacgac ttatcgccac tggcagcagc cactggtaac aggattagca
     1021 gagcgaggta tgtaggcggt gctacagagt tcttgaagtg gtggcctaac tacggctaca
     1081 ctagaagaac agtatttggt atctgcgctc tgctgaagcc agttaccttc ggaaaaagag
     1141 ttggtagctc ttgatccggc aaacaaacca ccgctggtag cggtggtttt tttgtttgca
     1201 agcagcagat tacgcgcaga aaaaaaggat ctcaagaaga tcctttgatc ttttctacgg
     1261 ggtctgacgc tcagtggaac gaaaactcac gttaagggat tttggtcatg agattatcaa
     1321 aaaggatctt cacctagatc cttttaaatt aaaaatgaag ttttaaatca atctaaagta
     1381 tatatgagta aacttggtct gacagttacc aatgcttaat cagtgaggca cctatctcag
     1441 cgatctgtct atttcgttca tccatagttg cctgactccc cgtcgtgtag ataactacga
     1501 tacgggaggg cttaccatct ggccccagtg ctgcaatgat accgcgagac ccacgctcac
     1561 cggctccaga tttatcagca ataaaccagc cagccggaag ggccgagcgc agaagtggtc
     1621 ctgcaacttt atccgcctcc atccagtcta ttaattgttg ccgggaagct agagtaagta
     1681 gttcgccagt taatagtttg cgcaacgttg ttgccattgc tacaggcatc gtggtgtcac
     1741 gctcgtcgtt tggtatggct tcattcagct ccggttccca acgatcaagg cgagttacat
     1801 gatcccccat gttgtgcaaa aaagcggtta gctccttcgg tcctccgatc gttgtcagaa
     1861 gtaagttggc cgcagtgtta tcactcatgg ttatggcagc actgcataat tctcttactg
     1921 tcatgccatc cgtaagatgc ttttctgtga ctggtgagta ctcaaccaag tcattctgag
     1981 aatagtgtat gcggcgaccg agttgctctt gcccggcgtc aatacgggat aataccgcgc
     2041 cacatagcag aactttaaaa gtgctcatca ttggaaaacg ttcttcgggg cgaaaactct
     2101 caaggatctt accgctgttg agatccagtt cgatgtaacc cactcgtgca cccaactgat
     2161 cttcagcatc ttttactttc accagcgttt ctgggtgagc aaaaacagga aggcaaaatg
     2221 ccgcaaaaaa gggaataagg gcgacacgga aatgttgaat actcatactc ttcctttttc
     2281 aatattattg aagcatttat cagggttatt gtctcatgag cggatacata tttgaatgta
     2341 tttagaaaaa taaacaaata ggggttccgc gcacatttcc ccgaaaagtg ccacctgacg
     2401 tctaagaaac cattattatc atgacattaa cctataaaaa taggcgtatc acgaggccct
     2461 ttcgtctcgc gcgtttcggt gatgacggtg aaaacctctg acacatgcag ctcccggaga
     2521 cggtcacagc ttgtctgtaa gcggatgccg ggagcagaca agcccgtcag ggcgcgtcag
     2581 cgggtgttgg cgggtgtcgg ggctggctta actatgcggc atcagagcag attgtactga
     2641 gagtgcacca tatgcggtgt gaaataccgc acagatgcgt aaggagaaaa taccgcatca
     2701 ggcgccattc gccattcagg ctgcgcaact gttgggaagg gcgatcggtg cgggcctctt
     2761 cgctattacg ccagctggcg aaagggggat gtgctgcaag gcgattaagt tgggtaacgc
     2821 cagggttttc ccagtcacga cgttgtaaaa cgacggccag tgccaagctt gcatgcctgc
     2881 agcggcgggg agctcgctga ggcttgacat gattggtgcg tatgtttgta tgaagctaca
     2941 ggactgattt ggcgggctat gagggcgggg gaagctctgg aagggccgcg atggggcgcg
     3001 cggcgtccag aaggcgccat acggcccgct ggcggcaccc atccggtata aaagcccgcg
     3061 accccgaacg gtgacctcca ctttcagcga caaacgagca cttatacata cgcgactatt
     3121 ctgccgctat acataaccac tcagctagct taagatccca tcaagcttgc atgccgggcg
     3181 cgccagaagg agcgcagcca aaccaggatg atgtttgatg gggtatttga gcacttgcaa
     3241 cccttatccg gaagccccct ggcccacaaa ggctaggcgc caatgcaagc agttcgcatg
     3301 cagcccctgg agcggtgccc tcctgataaa ccggccaggg ggcctatgtt ctttactttt
     3361 ttacaagaga agtcactcaa catcttaaaa tggccaggtg agtcgacgag caagcccggc
     3421 ggatcaggca gcgtgcttgc agatttgact tgcaacgccc gcattgtgtc gacgaaggct
     3481 tttggctcct ctgtcgctgt ctcaagcagc atctaaccct gcgtcgccgt ttccatttgc
     3541 aggatggcca ctccgccctc cccggtgctg aagaatttcg aagcatggac gatgcgttgc
     3601 gtgcactgcg gggtcggtat cccggttgtg agtgggttgt tgtggaggat ggggcctcgg
     3661 gggctggtgt ttatcggctt cggggtggtg ggcgggagtt gtttgtcaag gtggcagctc
     3721 tgggggccgg ggtgggcttg ttgggtgagg ctgagcggct ggtgtggttg gcggaggtgg
     3781 ggattcccgt acctcgtgtt gtggagggtg gtggggacga gagggtcgcc tggttggtca
     3841 ccgaagcggt tccggggcgt ccggccagtg cgcggtggcc gcgggagcag cggctggacg
     3901 tggcggtggc gctcgcgggg ctcgctcgtt cgctgcacgc gctggactgg gagcggtgtc
     3961 cgttcgatcg cagtctcgcg gtgacggtgc cgcaggcggc ccgtgctgtc gctgaaggga
     4021 gcgtcgactt ggaggatctg gacgaggagc ggaaggggtg gtcgggggag cggcttctcg
     4081 ccgagctgga gcggactcgg cctgcggacg aggatctggc ggtttgccac ggtgacctgt
     4141 gcccggacaa cgtgctgctc gaccctcgta cctgcgaggt gaccgggctg atcgacgtgg
     4201 ggcgggtcgg ccgtgcggac cggcactccg atctcgcgct ggtgctgcgc gagctggccc
     4261 acgaggagga cccgtggttc gggccggagt gttccgcggc gttcctgcgg gagtacgggc
     4321 gcgggtggga tggggcggta tcggaggaaa agctggcgtt ttaccggctg ttggacgagt
     4381 tcttctgagg gacctgatgg tgttggtggc tgggtagggt tgcgtcgcgt gggtgacagc
     4441 acagtgtgga cgttgggatc ccatccccgc tccgtgtaaa tg
//
