# Supplementary material for: Efficient precision editing of endogenous Chlamydomonas reinhardtii genes with CRISPR-Cas
Source: Cell Rep Methods. 2023 Aug 22;3(8):100562. doi: 10.1016/j.crmeth.2023.100562 (PMC10475843; doi:10.1016/j.crmeth.2023.100562)
Supplement: Data S1. Genomic regions of all mutant lines produced in the scope of this work, as well as vector maps of the plasmids and guide sequences used in the mutagenesis process, related to Figures 1, 2, and 4 [file mmc3.zip › vectors/baseVectors/pAPN_crAadA.gb]

LOCUS       pAPN_crAadA_publication        4594 bp    DNA     circular UNA 22-MAR-2023
DEFINITION  Spectinomycin casette for Chlamydomonas CRISPR/Cas.
ACCESSION   urn.local.adrian.fr-d1j3puo
VERSION     urn.local.adrian.fr-d1j3puo
KEYWORDS    .
SOURCE      
  ORGANISM  .
FEATURES             Location/Qualifiers
     CDS             complement(236..418)
                     /note="lacZ alpha fragment"
                     /product="LacZ alpha fragment"
                     /gene="LacZa"
                     /note="Derived using Geneious Prime 2020.2.2 'Annotate
                     from Database' based on nucleotide similarity"
                     /standard_name="lacZa"
     regulatory      708..923
                     /note="Geneious type: promoter"
                     /standard_name="rbcS2-P"
     intron          932..1076
                     /locus_tag="rbcS2 intron1"
                     /standard_name="rbcS2-i1"
     CDS             1086..2108
                     /standard_name="AadA"
     3'UTR           2113..2346
                     /locus_tag="rbcS2 3' UTR"
                     /standard_name="rbcS2-T"
     misc_binding    complement(2395..2417)
                     /locus_tag="LacO"
     misc_feature    2397..2413
                     /note="Lac operon operator"
                     /note="Derived using Geneious Prime 2020.2.2 'Annotate
                     from Database' based on nucleotide similarity"
                     /standard_name="lacO"
     regulatory      complement(2421..2451)
                     /note="Geneious type: promoter"
                     /note="promoter sequence of the lac operon"
                     /regulatory_class="promoter"
                     /note="Derived using Geneious Prime 2020.2.2 'Annotate
                     from Database' based on nucleotide similarity"
                     /standard_name="lac"
     rep_origin      complement(2757..3439)
     CDS             complement(3534..4394)
                     /note="confers ampicillin resistance"
                     /product="beta-lactamase"
                     /gene="bla"
                     /note="Derived using Geneious Prime 2020.2.2 'Annotate
                     from Database' based on nucleotide similarity"
                     /standard_name="ampR"
     regulatory      complement(4395..4499)
                     /note="Geneious type: promoter"
                     /note="Promoter for ampicillin resistance gene
                     (b-lactamase)"
                     /regulatory_class="promoter"
                     /note="Derived using Geneious Prime 2020.2.2 'Annotate
                     from Database' based on nucleotide similarity"
                     /standard_name="amp"
ORIGIN      
        1 tcgcgcgttt cggtgatgac ggtgaaaacc tctgacacat gcagctcccg gagacggtca
       61 cagcttgtct gtaagcggat gccgggagca gacaagcccg tcagggcgcg tcagcgggtg
      121 ttggcgggtg tcggggctgg cttaactatg cggcatcaga gcagattgta ctgagagtgc
      181 accatatgcg gtgtgaaata ccgcacagat gcgtaaggag aaaataccgc atcaggcgcc
      241 attcgccatt caggctgcgc aactgttggg aagggcgatc ggtgcgggcc tcttcgctat
      301 tacgccagct ggcgaaaggg ggatgtgctg caaggcgatt aagttgggta acgccagggt
      361 tttcccagtc acgacgttgt aaaacgacgg ccagtgccaa gcttgcatgc ctgcagcggc
      421 ggggagctcg ctgaggcttg acatgattgg tgcgtatgtt tgtatgaagc tacaggactg
      481 atttggcggg ctatgagggc gggggaagct ctggaagggc cgcgatgggg cgcgcggcgt
      541 ccagaaggcg ccatacggcc cgctggcggc acccatccgg tataaaagcc cgcgaccccg
      601 aacggtgacc tccactttca gcgacaaacg agcacttata catacgcgac tattctgccg
      661 ctatacataa ccactcagct agcttaagat cccatcaagc ttgcatgccg ggcgcgccag
      721 aaggagcgca gccaaaccag gatgatgttt gatggggtat ttgagcactt gcaaccctta
      781 tccggaagcc ccctggccca caaaggctag gcgccaatgc aagcagttcg catgcagccc
      841 ctggagcggt gccctcctga taaaccggcc agggggccta tgttctttac ttttttacaa
      901 gagaagtcac tcaacatctt aaaatggcca ggtgagtcga cgagcaagcc cggcggatca
      961 ggcagcgtgc ttgcagattt gacttgcaac gcccgcattg tgtcgacgaa ggcttttggc
     1021 tcctctgtcg ctgtctcaag cagcatctaa ccctgcgtcg ccgtttccat ttgcagcgcg
     1081 acgtcatggc catggcggcc gtgatcgcca agtcgagcgt gagcgccgcc gtggcccgcc
     1141 ccgcccgctc cagcgtgcgc cccatggccg ccttgaagcc cgccgtgaag gccgcgcccg
     1201 tggccgcgcc cgcccaagcc aaccagcaat tgatggccat gcgcaccccg gaggagctgt
     1261 ccaacctgat taaggatctg atcgagcagt acactcccga ggtcaagatg tcgatggctc
     1321 gggaggccgt gattgcggag gtctcgaccc agctgagcga agtcgtgggc gtcatcgagc
     1381 gccacctgga gcccaccctg ctggccgtgc acctgtacgg ctccgccgtg gacgggggcc
     1441 tgaagcccca ctcggacatc gacctgctcg tgaccgtgac cgtgcgcctg gacgagacta
     1501 ctcgccgggc tctcatcaac gacctgctgg aaacgagcgc gtcgcctggc gagtcggaga
     1561 tcctgcgcgc cgtggaagtc accatcgtcg tgcatgacga cattatcccc tggcgctacc
     1621 cggccaagcg cgagctgcaa ttcggcgagt ggcagcgcaa cgacatcctg gccggcatct
     1681 tcgagcccgc gaccattgac atcgacctgg cgatcctcct gacgaaggcc cgcgagcact
     1741 ccgtggcgct cgtcggcccg gcggcggagg agctgtttga ccccgtgccg gagcaggacc
     1801 tgttcgaggc tctgaacgag accctgacgc tgtggaactc ccctccggat tgggccggcg
     1861 acgagcggaa cgtcgtgctg accctgagcc gcatttggta ttcggcggtc accggcaaga
     1921 tcgcccccaa ggacgtggcg gcggactggg ccatggagcg gctgccggcg caataccagc
     1981 ccgtgatcct ggaggcccgg caagcctacc tcgggcagga ggaggaccgc ctggcgagcc
     2041 gggcggacca gctggaggag ttcgtgcact acgtcaaggg cgagatcacg aaggtcgtgg
     2101 gcaagtaaat ccccgctccg tgtaaatgga ggcgctcgtt gatctgagcc ttgccccctg
     2161 acgaacggcg gtggatggaa gatactgctc tcaagtgctg aagcggtagc ttagctcccc
     2221 gtttcgtgct gatcagtctt tttcaacacg taaaaagcgg aggagttttg caattttgtt
     2281 ggttgtaacg atcctccgtt gattttggcc tctttctcca tgggcgggct gggcgtattt
     2341 gaagcgggta ccgagctcga attcgtaatc atgtcatagc tgtttcctgt gtgaaattgt
     2401 tatccgctca caattccaca caacatacga gccggaagca taaagtgtaa agcctggggt
     2461 gcctaatgag tgagctaact cacattaatt gcgttgcgct cactgcccgc tttccagtcg
     2521 ggaaacctgt cgtgccagct gcattaatga atcggccaac gcgcggggag aggcggtttg
     2581 cgtattgggc gctcttccgc ttcctcgctc actgactcgc tgcgctcggt cgttcggctg
     2641 cggcgagcgg tatcagctca ctcaaaggcg gtaatacggt tatccacaga atcaggggat
     2701 aacgcaggaa agaacatgtg agcaaaaggc cagcaaaagg ccaggaaccg taaaaaggcc
     2761 gcgttgctgg cgtttttcca taggctccgc ccccctgacg agcatcacaa aaatcgacgc
     2821 tcaagtcaga ggtggcgaaa cccgacagga ctataaagat accaggcgtt tccccctgga
     2881 agctccctcg tgcgctctcc tgttccgacc ctgccgctta ccggatacct gtccgccttt
     2941 ctcccttcgg gaagcgtggc gctttctcaa agctcacgct gtaggtatct cagttcggtg
     3001 taggtcgttc gctccaagct gggctgtgtg cacgaacccc ccgttcagcc cgaccgctgc
     3061 gccttatccg gtaactatcg tcttgagtcc aacccggtaa gacacgactt atcgccactg
     3121 gcagcagcca ctggtaacag gattagcaga gcgaggtatg taggcggtgc tacagagttc
     3181 ttgaagtggt ggcctaacta cggctacact agaagaacag tatttggtat ctgcgctctg
     3241 ctgaagccag ttaccttcgg aaaaagagtt ggtagctctt gatccggcaa acaaaccacc
     3301 gctggtagcg gtggtttttt tgtttgcaag cagcagatta cgcgcagaaa aaaaggatct
     3361 caagaagatc ctttgatctt ttctacgggg tctgacgctc agtggaacga aaactcacgt
     3421 taagggattt tggtcatgag attatcaaaa aggatcttca cctagatcct tttaaattaa
     3481 aaatgaagtt ttaaatcaat ctaaagtata tatgagtaaa cttggtctga cagttaccaa
     3541 tgcttaatca gtgaggcacc tatctcagcg atctgtctat ttcgttcatc catagttgcc
     3601 tgactccccg tcgtgtagat aactacgata cgggagggct taccatctgg ccccagtgct
     3661 gcaatgatac cgcgagaccc acgctcaccg gctccagatt tatcagcaat aaaccagcca
     3721 gccggaaggg ccgagcgcag aagtggtcct gcaactttat ccgcctccat ccagtctatt
     3781 aattgttgcc gggaagctag agtaagtagt tcgccagtta atagtttgcg caacgttgtt
     3841 gccattgcta caggcatcgt ggtgtcacgc tcgtcgtttg gtatggcttc attcagctcc
     3901 ggttcccaac gatcaaggcg agttacatga tcccccatgt tgtgcaaaaa agcggttagc
     3961 tccttcggtc ctccgatcgt tgtcagaagt aagttggccg cagtgttatc actcatggtt
     4021 atggcagcac tgcataattc tcttactgtc atgccatccg taagatgctt ttctgtgact
     4081 ggtgagtact caaccaagtc attctgagaa tagtgtatgc ggcgaccgag ttgctcttgc
     4141 ccggcgtcaa tacgggataa taccgcgcca catagcagaa ctttaaaagt gctcatcatt
     4201 ggaaaacgtt cttcggggcg aaaactctca aggatcttac cgctgttgag atccagttcg
     4261 atgtaaccca ctcgtgcacc caactgatct tcagcatctt ttactttcac cagcgtttct
     4321 gggtgagcaa aaacaggaag gcaaaatgcc gcaaaaaagg gaataagggc gacacggaaa
     4381 tgttgaatac tcatactctt cctttttcaa tattattgaa gcatttatca gggttattgt
     4441 ctcatgagcg gatacatatt tgaatgtatt tagaaaaata aacaaatagg ggttccgcgc
     4501 acatttcccc gaaaagtgcc acctgacgtc taagaaacca ttattatcat gacattaacc
     4561 tataaaaata ggcgtatcac gaggcccttt cgtc
//
