# Supplementary material for: Efficient precision editing of endogenous Chlamydomonas reinhardtii genes with CRISPR-Cas
Source: Cell Rep Methods. 2023 Aug 22;3(8):100562. doi: 10.1016/j.crmeth.2023.100562 (PMC10475843; doi:10.1016/j.crmeth.2023.100562)
Supplement: Data S1. Genomic regions of all mutant lines produced in the scope of this work, as well as vector maps of the plasmids and guide sequences used in the mutagenesis process, related to Figures 1, 2, and 4 [file mmc3.zip › vectors/baseVectors/pAPN_noAB-ARMC2-BSD-ccdB.gb]

LOCUS       pAPN_noAB-ARMC2-BSD-ccdB_publication        5884 bp    DNA     circular UNA 22-MAR-2023
DEFINITION  Blasticidin S split-insertion ARMC2 casette for Chlamydomonas
            CRISPR/Cas.
ACCESSION   urn.local.adrian.9d-g1zs5zf
VERSION     urn.local.adrian.9d-g1zs5zf
KEYWORDS    .
SOURCE      
  ORGANISM  .
FEATURES             Location/Qualifiers
     CDS             complement(236..418)
                     /note="lacZ alpha fragment"
                     /product="LacZ alpha fragment"
                     /gene="LacZa"
                     /note="Derived using Geneious Prime 2020.2.2 'Annotate
                     from Database' based on nucleotide similarity"
                     /standard_name="lacZa"
     CDS             complement(759..1064)
                     /note="counterselectable marker from Escherichia coli -
                     inhibits bacterial gyrase (inhibited by ccdA)"
                     /product="ype II toxin-antitoxin system toxin CcdB"
                     /gene="ccdB"
                     /note="Derived using Geneious Prime 2022.0.1 'Annotate
                     from Database' based on nucleotide similarity"
                     /standard_name="ccdB CS"
     CDS             complement(1406..2065)
                     /note="Confers chloramphenicol resistance - also used as a
                     reporter"
                     /product="chloramphenicol acetyltransferase"
                     /gene="cat"
                     /note="Derived using Geneious Prime 2022.0.1 'Annotate
                     from Database' based on nucleotide similarity"
                     /standard_name="catR"
     regulatory      complement(2119..2149)
                     /note="Geneious type: promoter"
                     /note="Lac promoter of Escherichia coli containing 2 base
                     pair mutations"
                     /regulatory_class="promoter"
                     /note="Derived using Geneious Prime 2022.0.1 'Annotate
                     from Database' based on nucleotide similarity"
                     /standard_name="lacUV5"
     misc_feature    complement(2174..2297)
                     /note="Geneious type: attR1"
                     /standard_name="attR1"
     gene            2414..2463
                     /standard_name="ARMC2 US"
     regulatory      2493..2708
                     /note="Geneious type: promoter"
                     /standard_name="rbcS2-P"
     intron          2717..2861
                     /locus_tag="rbcS2 intron1"
                     /standard_name="rbcS2-i1"
     CDS             2881..3303
                     /standard_name="Blasticidin S Deaminase"
     3'UTR           3319..3552
                     /locus_tag="rbcS2 3' UTR"
                     /standard_name="rbcS2-T"
     3'UTR           <3541..3552
                     /locus_tag="rbcS2 3' UTR"
                     /standard_name="3'UTR"
     gene            3566..3615
                     /standard_name="ARMC2 DS"
     misc_binding    complement(3685..3707)
                     /locus_tag="LacO"
     misc_feature    3687..3703
                     /note="Lac operon operator"
                     /note="Derived using Geneious Prime 2020.2.2 'Annotate
                     from Database' based on nucleotide similarity"
                     /standard_name="lacO"
     regulatory      complement(3711..3741)
                     /note="Geneious type: promoter"
                     /note="promoter sequence of the lac operon"
                     /regulatory_class="promoter"
                     /note="Derived using Geneious Prime 2020.2.2 'Annotate
                     from Database' based on nucleotide similarity"
                     /standard_name="lac"
     rep_origin      complement(4047..4729)
     CDS             complement(4824..5684)
                     /note="confers ampicillin resistance"
                     /product="beta-lactamase"
                     /gene="bla"
                     /note="Derived using Geneious Prime 2020.2.2 'Annotate
                     from Database' based on nucleotide similarity"
                     /standard_name="ampR"
     regulatory      complement(5685..5789)
                     /note="Geneious type: promoter"
                     /note="Promoter for ampicillin resistance gene
                     (b-lactamase)"
                     /regulatory_class="promoter"
                     /note="Derived using Geneious Prime 2020.2.2 'Annotate
                     from Database' based on nucleotide similarity"
                     /standard_name="amp"
ORIGIN      
        1 tcgcgcgttt cggtgatgac ggtgaaaacc tctgacacat gcagctcccg gagacggtca
       61 cagcttgtct gtaagcggat gccgggagca gacaagcccg tcagggcgcg tcagcgggtg
      121 ttggcgggtg tcggggctgg cttaactatg cggcatcaga gcagattgta ctgagagtgc
      181 accatatgcg gtgtgaaata ccgcacagat gcgtaaggag aaaataccgc atcaggcgcc
      241 attcgccatt caggctgcgc aactgttggg aagggcgatc ggtgcgggcc tcttcgctat
      301 tacgccagct ggcgaaaggg ggatgtgctg caaggcgatt aagttgggta acgccagggt
      361 tttcccagtc acgacgttgt aaaacgacgg ccagtgccaa gcttgcatgc ctgcagcggc
      421 ggggagctcg ctgaggcttg acatgattgg tgcgtatgtt tgtatgaagc tacaggactg
      481 atttggcggg ctatgagggc gggggaagct ctggaagggc cgcgatgggg cgcgcggcgt
      541 ccagaaggcg ccatacggcc cgctggcggc acccatccgg tataaaagcc cgcgaccccg
      601 aacggtgacc tccactttca gcgacaaacg agcacttata catacgcgac tattctgccg
      661 ctatacataa ccactcagga gctctatgtg acaatgcttc cgtgacgccg gctcttcgcg
      721 agagctgcag actggctgtg tataagggag cctgacattt atattcccca gaacatcagg
      781 ttaatggcgt ttttgatgtc attttcgcgg tggctgagat cagccacttc ttccccgata
      841 acggagaccg gcacactggc catatcggtg gtcatcatgc gccagctttc atccccgata
      901 tgcaccaccg ggtaaagttc acgggagact ttatctgaca gcagacgtgc actggccagg
      961 gggatcacca tccgtcgccc gggcgtgtca ataatatcac tctgtacatc cacaaacaga
     1021 cgataacggc tctctctttt ataggtgtaa accttaaact gcatttcacc agcccctgtt
     1081 ctcgtcagca aaagagccgt tcatttcaat aaaccgggcg acctcagcca tcccttcctg
     1141 attttccgct ttccagcgtt cggcacgcag acgacgggct tcattctgca tggttgtgct
     1201 taccagaccg gagatattga catcatatat gccttgagca actgatagct gtcgctgtca
     1261 actgtcactg taatacgctg cttcatagca tacctctttt tgacatactt cgggtataca
     1321 tatcagtata tattcttata ccgcaaaaat cagcgcgcaa atacgcatac tgttatctgg
     1381 cttttagtaa gccggatcca cgcgtttacg ccccgccctg ccactcatcg cagtactgtt
     1441 gtaattcatt aagcattctg ccgacatgga agccatcaca aacggcatga tgaacctgaa
     1501 tcgccagcgg catcagcacc ttgtcgcctt gcgtataata tttgcccatg gtgaaaacgg
     1561 gggcgaagaa gttgtccata ttggccacgt ttaaatcaaa actggtgaaa ctcacccagg
     1621 gattggctga gacgaaaaac atattctcaa taaacccttt agggaaatag gccaggtttt
     1681 caccgtaaca cgccacatct tgcgaatata tgtgtagaaa ctgccggaaa tcgtcgtggt
     1741 attcactcca gagcgatgaa aacgtttcag tttgctcatg gaaaacggtg taacaagggt
     1801 gaacactatc ccatatcacc agctcaccgt ctttcattgc catacggaat tccggatgag
     1861 cattcatcag gcgggcaaga atgtgaataa aggccggata aaacttgtgc ttatttttct
     1921 ttacggtctt taaaaaggcc gtaatatcca gctgaacggt ctggttatag gtacattgag
     1981 caactgactg aaatgcctca aaatgttctt tacgatgcca ttgggatata tcaacggtgg
     2041 tatatccagt gatttttttc tccattttag cttccttagc tcctgaaaat ctcgacggat
     2101 cctaactcaa aatccacaca ttatacgagc cggaagcata aagtgtaaag cctggggtgc
     2161 ctaatgcggc cgccatagtg actggatatg ttgtgtttta cagtattatg tagtctgttt
     2221 tttatgcaaa atctaattta atatattgat atttatatca ttttacgttt ctcgttcagc
     2281 ttttttgtac aaacttgtga tatcgaattc gctagctacc tttctcttct tttttggatc
     2341 tacctttctc ttcttttttg gggatccact agttcatcgc gaagagcaag ttagagctca
     2401 ttagtgctct tcatcttaac tgcagagcgt cgctgaagga gccaacgcgc ccggtgaccc
     2461 cagctagctt aagatcccat caagcttgca tgccgggcgc gccagaagga gcgcagccaa
     2521 accaggatga tgtttgatgg ggtatttgag cacttgcaac ccttatccgg aagccccctg
     2581 gcccacaaag gctaggcgcc aatgcaagca gttcgcatgc agcccctgga gcggtgccct
     2641 cctgataaac cggccagggg gcctatgttc tttacttttt tacaagagaa gtcactcaac
     2701 atcttaaaat ggccaggtga gtcgacgagc aagcccggcg gatcaggcag cgtgcttgca
     2761 gatttgactt gcaacgcccg cattgtgtcg acgaaggctt ttggctcctc tgtcgctgtc
     2821 tcaagcagca tctaaccctg cgtcgccgtt tccatttgca gctcgagcga cgtcatggcc
     2881 atgaaaacct tcaacatcag ccagcaggac ctggagctgg tggaggtggc caccgagaag
     2941 atcaccatgc tgtacgagga caacaagcac cacgtgggcg ccgccatccg caccaagacc
     3001 ggcgagatca tcagcgccgt gcacatcgag gcctacatcg gccgcgtgac cgtgtgcgcc
     3061 gaggccatcg ccatcggcag cgccgtgagc aacggccaga aggacttcga caccatcgtg
     3121 gccgtgcgcc acccctacag cgacgaggtg gaccgcagca tccgcgtggt gagcccctgc
     3181 ggcatgtgcc gcgagctgat cagcgactac gcccccgact gcttcgtgct gatcgagatg
     3241 aacggcaagc tggtcaagac caccatcgag gagctgatcc ccctgaagta cacccgcaac
     3301 taagctttga gaccatcccc gctccgtgta aatggaggcg ctcgttgatc tgagccttgc
     3361 cccctgacga acggcggtgg atggaagata ctgctctcaa gtgctgaagc ggtagcttag
     3421 ctccccgttt cgtgctgatc agtctttttc aacacgtaaa aagcggagga gttttgcaat
     3481 tttgttggtt gtaacgatcc tccgttgatt ttggcctctt tctccatggg cgggctgggc
     3541 gtatttgaag cgggtaccga gctcgcggac tacggtcgtc agctgttctc ctccggcgac
     3601 cccagcaacc ggccttgaag agcattctca aggcaggagc tcggagctca attcgtaatc
     3661 atgtcatagc tgtttcctgt gtgaaattgt tatccgctca caattccaca caacatacga
     3721 gccggaagca taaagtgtaa agcctggggt gcctaatgag tgagctaact cacattaatt
     3781 gcgttgcgct cactgcccgc tttccagtcg ggaaacctgt cgtgccagct gcattaatga
     3841 atcggccaac gcgcggggag aggcggtttg cgtattgggc gctcttccgc ttcctcgctc
     3901 actgactcgc tgcgctcggt cgttcggctg cggcgagcgg tatcagctca ctcaaaggcg
     3961 gtaatacggt tatccacaga atcaggggat aacgcaggaa agaacatgtg agcaaaaggc
     4021 cagcaaaagg ccaggaaccg taaaaaggcc gcgttgctgg cgtttttcca taggctccgc
     4081 ccccctgacg agcatcacaa aaatcgacgc tcaagtcaga ggtggcgaaa cccgacagga
     4141 ctataaagat accaggcgtt tccccctgga agctccctcg tgcgctctcc tgttccgacc
     4201 ctgccgctta ccggatacct gtccgccttt ctcccttcgg gaagcgtggc gctttctcaa
     4261 agctcacgct gtaggtatct cagttcggtg taggtcgttc gctccaagct gggctgtgtg
     4321 cacgaacccc ccgttcagcc cgaccgctgc gccttatccg gtaactatcg tcttgagtcc
     4381 aacccggtaa gacacgactt atcgccactg gcagcagcca ctggtaacag gattagcaga
     4441 gcgaggtatg taggcggtgc tacagagttc ttgaagtggt ggcctaacta cggctacact
     4501 agaagaacag tatttggtat ctgcgctctg ctgaagccag ttaccttcgg aaaaagagtt
     4561 ggtagctctt gatccggcaa acaaaccacc gctggtagcg gtggtttttt tgtttgcaag
     4621 cagcagatta cgcgcagaaa aaaaggatct caagaagatc ctttgatctt ttctacgggg
     4681 tctgacgctc agtggaacga aaactcacgt taagggattt tggtcatgag attatcaaaa
     4741 aggatcttca cctagatcct tttaaattaa aaatgaagtt ttaaatcaat ctaaagtata
     4801 tatgagtaaa cttggtctga cagttaccaa tgcttaatca gtgaggcacc tatctcagcg
     4861 atctgtctat ttcgttcatc catagttgcc tgactccccg tcgtgtagat aactacgata
     4921 cgggagggct taccatctgg ccccagtgct gcaatgatac cgcgagaccc acgctcaccg
     4981 gctccagatt tatcagcaat aaaccagcca gccggaaggg ccgagcgcag aagtggtcct
     5041 gcaactttat ccgcctccat ccagtctatt aattgttgcc gggaagctag agtaagtagt
     5101 tcgccagtta atagtttgcg caacgttgtt gccattgcta caggcatcgt ggtgtcacgc
     5161 tcgtcgtttg gtatggcttc attcagctcc ggttcccaac gatcaaggcg agttacatga
     5221 tcccccatgt tgtgcaaaaa agcggttagc tccttcggtc ctccgatcgt tgtcagaagt
     5281 aagttggccg cagtgttatc actcatggtt atggcagcac tgcataattc tcttactgtc
     5341 atgccatccg taagatgctt ttctgtgact ggtgagtact caaccaagtc attctgagaa
     5401 tagtgtatgc ggcgaccgag ttgctcttgc ccggcgtcaa tacgggataa taccgcgcca
     5461 catagcagaa ctttaaaagt gctcatcatt ggaaaacgtt cttcggggcg aaaactctca
     5521 aggatcttac cgctgttgag atccagttcg atgtaaccca ctcgtgcacc caactgatct
     5581 tcagcatctt ttactttcac cagcgtttct gggtgagcaa aaacaggaag gcaaaatgcc
     5641 gcaaaaaagg gaataagggc gacacggaaa tgttgaatac tcatactctt cctttttcaa
     5701 tattattgaa gcatttatca gggttattgt ctcatgagcg gatacatatt tgaatgtatt
     5761 tagaaaaata aacaaatagg ggttccgcgc acatttcccc gaaaagtgcc acctgacgtc
     5821 taagaaacca ttattatcat gacattaacc tataaaaata ggcgtatcac gaggcccttt
     5881 cgtc
//
