# Supplementary material for: Efficient precision editing of endogenous Chlamydomonas reinhardtii genes with CRISPR-Cas
Source: Cell Rep Methods. 2023 Aug 22;3(8):100562. doi: 10.1016/j.crmeth.2023.100562 (PMC10475843; doi:10.1016/j.crmeth.2023.100562)
Supplement: Data S1. Genomic regions of all mutant lines produced in the scope of this work, as well as vector maps of the plasmids and guide sequences used in the mutagenesis process, related to Figures 1, 2, and 4 [file mmc3.zip › vectors/baseVectors/pAPN_noAB-ARMC2-NAT-ccdB.gb]

LOCUS       pAPN_noAB-ARMC2-NAT-ccdB_publication        6117 bp    DNA     circular UNA 22-MAR-2023
DEFINITION  Nourseothricin/ClonNAT split-insertion ARMC2 casette for
            Chlamydomonas CRISPR/Cas.
ACCESSION   urn.local.adrian.b1-g1ztsv7
VERSION     urn.local.adrian.b1-g1ztsv7
KEYWORDS    .
SOURCE      
  ORGANISM  .
FEATURES             Location/Qualifiers
     CDS             complement(236..418)
                     /note="lacZ alpha fragment"
                     /product="LacZ alpha fragment"
                     /gene="LacZa"
                     /note="Derived using Geneious Prime 2020.2.2 'Annotate
                     from Database' based on nucleotide similarity"
                     /note="Derived using Geneious Prime 2023.0.4 'Transfer
                     Annotations' based on nucleotide similarity"
                     /standard_name="lacZa"
     CDS             complement(759..1064)
                     /note="counterselectable marker from Escherichia coli -
                     inhibits bacterial gyrase (inhibited by ccdA)"
                     /product="ype II toxin-antitoxin system toxin CcdB"
                     /gene="ccdB"
                     /note="Derived using Geneious Prime 2022.0.1 'Annotate
                     from Database' based on nucleotide similarity"
                     /note="Derived using Geneious Prime 2023.0.4 'Transfer
                     Annotations' based on nucleotide similarity"
                     /standard_name="ccdB CS"
     CDS             complement(1406..2065)
                     /note="Confers chloramphenicol resistance - also used as a
                     reporter"
                     /product="chloramphenicol acetyltransferase"
                     /gene="cat"
                     /note="Derived using Geneious Prime 2022.0.1 'Annotate
                     from Database' based on nucleotide similarity"
                     /note="Derived using Geneious Prime 2023.0.4 'Transfer
                     Annotations' based on nucleotide similarity"
                     /standard_name="catR"
     regulatory      complement(2119..2149)
                     /note="Geneious type: promoter"
                     /note="Lac promoter of Escherichia coli containing 2 base
                     pair mutations"
                     /regulatory_class="promoter"
                     /note="Derived using Geneious Prime 2022.0.1 'Annotate
                     from Database' based on nucleotide similarity"
                     /note="Derived using Geneious Prime 2023.0.4 'Transfer
                     Annotations' based on nucleotide similarity"
                     /standard_name="lacUV5"
     misc_feature    complement(2174..2297)
                     /note="Geneious type: attR1"
                     /note="Derived using Geneious Prime 2023.0.4 'Transfer
                     Annotations' based on nucleotide similarity"
                     /standard_name="attR1"
     gene            2414..2463
                     /note="Derived using Geneious Prime 2023.0.4 'Transfer
                     Annotations' based on nucleotide similarity"
                     /standard_name="ARMC2 US"
     regulatory      2493..2708
                     /note="Geneious type: promoter"
                     /note="Derived using Geneious Prime 2023.0.4 'Transfer
                     Annotations' based on nucleotide similarity"
                     /standard_name="rbcS2-P"
     intron          2717..2861
                     /locus_tag="rbcS2 intron1"
                     /note="Derived using Geneious Prime 2023.0.4 'Transfer
                     Annotations' based on nucleotide similarity"
                     /standard_name="rbcS2-i1"
     CDS             2906..3478
                     /locus_tag="Chlamy NAT-R"
                     /standard_name="crNAT"
     3'UTR           3552..3785
                     /locus_tag="rbcS2 3' UTR"
                     /note="Derived using Geneious Prime 2023.0.4 'Transfer
                     Annotations' based on nucleotide similarity"
                     /standard_name="rbcS2-T"
     gene            3799..3848
                     /note="Derived using Geneious Prime 2023.0.4 'Transfer
                     Annotations' based on nucleotide similarity"
                     /standard_name="ARMC2 DS"
     misc_binding    complement(3918..3940)
                     /locus_tag="LacO"
                     /note="Derived using Geneious Prime 2023.0.4 'Transfer
                     Annotations' based on nucleotide similarity"
     misc_feature    3920..3936
                     /note="Lac operon operator"
                     /note="Derived using Geneious Prime 2020.2.2 'Annotate
                     from Database' based on nucleotide similarity"
                     /note="Derived using Geneious Prime 2023.0.4 'Transfer
                     Annotations' based on nucleotide similarity"
                     /standard_name="lacO"
     regulatory      complement(3944..3974)
                     /note="Geneious type: promoter"
                     /note="promoter sequence of the lac operon"
                     /regulatory_class="promoter"
                     /note="Derived using Geneious Prime 2020.2.2 'Annotate
                     from Database' based on nucleotide similarity"
                     /note="Derived using Geneious Prime 2023.0.4 'Transfer
                     Annotations' based on nucleotide similarity"
                     /standard_name="lac"
     rep_origin      complement(4280..4962)
     CDS             complement(5057..5917)
                     /note="confers ampicillin resistance"
                     /product="beta-lactamase"
                     /gene="bla"
                     /note="Derived using Geneious Prime 2020.2.2 'Annotate
                     from Database' based on nucleotide similarity"
                     /note="Derived using Geneious Prime 2023.0.4 'Transfer
                     Annotations' based on nucleotide similarity"
                     /standard_name="ampR"
     regulatory      complement(5918..6022)
                     /note="Geneious type: promoter"
                     /note="Promoter for ampicillin resistance gene
                     (b-lactamase)"
                     /regulatory_class="promoter"
                     /note="Derived using Geneious Prime 2020.2.2 'Annotate
                     from Database' based on nucleotide similarity"
                     /note="Derived using Geneious Prime 2023.0.4 'Transfer
                     Annotations' based on nucleotide similarity"
                     /standard_name="amp"
ORIGIN      
        1 tcgcgcgttt cggtgatgac ggtgaaaacc tctgacacat gcagctcccg gagacggtca
       61 cagcttgtct gtaagcggat gccgggagca gacaagcccg tcagggcgcg tcagcgggtg
      121 ttggcgggtg tcggggctgg cttaactatg cggcatcaga gcagattgta ctgagagtgc
      181 accatatgcg gtgtgaaata ccgcacagat gcgtaaggag aaaataccgc atcaggcgcc
      241 attcgccatt caggctgcgc aactgttggg aagggcgatc ggtgcgggcc tcttcgctat
      301 tacgccagct ggcgaaaggg ggatgtgctg caaggcgatt aagttgggta acgccagggt
      361 tttcccagtc acgacgttgt aaaacgacgg ccagtgccaa gcttgcatgc ctgcagcggc
      421 ggggagctcg ctgaggcttg acatgattgg tgcgtatgtt tgtatgaagc tacaggactg
      481 atttggcggg ctatgagggc gggggaagct ctggaagggc cgcgatgggg cgcgcggcgt
      541 ccagaaggcg ccatacggcc cgctggcggc acccatccgg tataaaagcc cgcgaccccg
      601 aacggtgacc tccactttca gcgacaaacg agcacttata catacgcgac tattctgccg
      661 ctatacataa ccactcagga gctctatgtg acaatgcttc cgtgacgccg gctcttcgcg
      721 agagctgcag actggctgtg tataagggag cctgacattt atattcccca gaacatcagg
      781 ttaatggcgt ttttgatgtc attttcgcgg tggctgagat cagccacttc ttccccgata
      841 acggagaccg gcacactggc catatcggtg gtcatcatgc gccagctttc atccccgata
      901 tgcaccaccg ggtaaagttc acgggagact ttatctgaca gcagacgtgc actggccagg
      961 gggatcacca tccgtcgccc gggcgtgtca ataatatcac tctgtacatc cacaaacaga
     1021 cgataacggc tctctctttt ataggtgtaa accttaaact gcatttcacc agcccctgtt
     1081 ctcgtcagca aaagagccgt tcatttcaat aaaccgggcg acctcagcca tcccttcctg
     1141 attttccgct ttccagcgtt cggcacgcag acgacgggct tcattctgca tggttgtgct
     1201 taccagaccg gagatattga catcatatat gccttgagca actgatagct gtcgctgtca
     1261 actgtcactg taatacgctg cttcatagca tacctctttt tgacatactt cgggtataca
     1321 tatcagtata tattcttata ccgcaaaaat cagcgcgcaa atacgcatac tgttatctgg
     1381 cttttagtaa gccggatcca cgcgtttacg ccccgccctg ccactcatcg cagtactgtt
     1441 gtaattcatt aagcattctg ccgacatgga agccatcaca aacggcatga tgaacctgaa
     1501 tcgccagcgg catcagcacc ttgtcgcctt gcgtataata tttgcccatg gtgaaaacgg
     1561 gggcgaagaa gttgtccata ttggccacgt ttaaatcaaa actggtgaaa ctcacccagg
     1621 gattggctga gacgaaaaac atattctcaa taaacccttt agggaaatag gccaggtttt
     1681 caccgtaaca cgccacatct tgcgaatata tgtgtagaaa ctgccggaaa tcgtcgtggt
     1741 attcactcca gagcgatgaa aacgtttcag tttgctcatg gaaaacggtg taacaagggt
     1801 gaacactatc ccatatcacc agctcaccgt ctttcattgc catacggaat tccggatgag
     1861 cattcatcag gcgggcaaga atgtgaataa aggccggata aaacttgtgc ttatttttct
     1921 ttacggtctt taaaaaggcc gtaatatcca gctgaacggt ctggttatag gtacattgag
     1981 caactgactg aaatgcctca aaatgttctt tacgatgcca ttgggatata tcaacggtgg
     2041 tatatccagt gatttttttc tccattttag cttccttagc tcctgaaaat ctcgacggat
     2101 cctaactcaa aatccacaca ttatacgagc cggaagcata aagtgtaaag cctggggtgc
     2161 ctaatgcggc cgccatagtg actggatatg ttgtgtttta cagtattatg tagtctgttt
     2221 tttatgcaaa atctaattta atatattgat atttatatca ttttacgttt ctcgttcagc
     2281 ttttttgtac aaacttgtga tatcgaattc gctagctacc tttctcttct tttttggatc
     2341 tacctttctc ttcttttttg gggatccact agttcatcgc gaagagcaag ttagagctca
     2401 ttagtgctct tcatcttaac tgcagagcgt cgctgaagga gccaacgcgc ccggtgaccc
     2461 cagctagctt aagatcccat caagcttgca tgccgggcgc gccagaagga gcgcagccaa
     2521 accaggatga tgtttgatgg ggtatttgag cacttgcaac ccttatccgg aagccccctg
     2581 gcccacaaag gctaggcgcc aatgcaagca gttcgcatgc agcccctgga gcggtgccct
     2641 cctgataaac cggccagggg gcctatgttc tttacttttt tacaagagaa gtcactcaac
     2701 atcttaaaat ggccaggtga gtcgacgagc aagcccggcg gatcaggcag cgtgcttgca
     2761 gatttgactt gcaacgcccg cattgtgtcg acgaaggctt ttggctcctc tgtcgctgtc
     2821 tcaagcagca tctaaccctg cgtcgccgtt tccatttgca ggatgggatc cctccgccct
     2881 ccccggtgct gaagaatttc gaagcatggg caccaccctg gacgacaccg cgtaccgcta
     2941 ccgcaccagc gtgcccggcg acgccgaggc gatcgaggcg ctggacggca gcttcaccac
     3001 cgacaccgtg ttccgcgtga ccgccaccgg cgacggcttc accctgcgcg aggtgcccgt
     3061 ggaccccccc ctgaccaagg tgttccccga cgacgagtcc gacgacgaga gcgacgacgg
     3121 cgaggacggc gaccccgaca gccgcacctt cgtggcgtac ggcgacgacg gcgacctggc
     3181 cggcttcgtg gtcgtgagct acagcggctg gaaccgccgc ctgaccgtgg aggacatcga
     3241 ggtggcgccc gagcaccgcg gccacggcgt gggccgcgcc ctgatgggcc tggccaccga
     3301 gttcgcgcgc gagcgcggcg cgggccacct gtggctggag gtgaccaacg tgaacgcccc
     3361 cgcgatccac gcctaccgcc gcatgggctt caccctgtgc ggcctggaca ccgccctgta
     3421 cgacggcacc gcgagcgacg gcgagcaggc cctgtacatg agcatgccct gcccctaagg
     3481 gacctgatgg tgttggtggc tgggtagggt tgcgtcgcgt gggtgacagc acagtgtgga
     3541 cgttgggatc cccgctccgt gtaaatggag gcgctcgttg atctgagcct tgccccctga
     3601 cgaacggcgg tggatggaag atactgctct caagtgctga agcggtagct tagctccccg
     3661 tttcgtgctg atcagtcttt ttcaacacgt aaaaagcgga ggagttttgc aattttgttg
     3721 gttgtaacga tcctccgttg attttggcct ctttctccat gggcgggctg ggcgtatttg
     3781 aagcgggtac cgagctcgcg gactacggtc gtcagctgtt ctcctccggc gaccccagca
     3841 accggccttg aagagcattc tcaaggcagg agctcggagc tcaattcgta atcatgtcat
     3901 agctgtttcc tgtgtgaaat tgttatccgc tcacaattcc acacaacata cgagccggaa
     3961 gcataaagtg taaagcctgg ggtgcctaat gagtgagcta actcacatta attgcgttgc
     4021 gctcactgcc cgctttccag tcgggaaacc tgtcgtgcca gctgcattaa tgaatcggcc
     4081 aacgcgcggg gagaggcggt ttgcgtattg ggcgctcttc cgcttcctcg ctcactgact
     4141 cgctgcgctc ggtcgttcgg ctgcggcgag cggtatcagc tcactcaaag gcggtaatac
     4201 ggttatccac agaatcaggg gataacgcag gaaagaacat gtgagcaaaa ggccagcaaa
     4261 aggccaggaa ccgtaaaaag gccgcgttgc tggcgttttt ccataggctc cgcccccctg
     4321 acgagcatca caaaaatcga cgctcaagtc agaggtggcg aaacccgaca ggactataaa
     4381 gataccaggc gtttccccct ggaagctccc tcgtgcgctc tcctgttccg accctgccgc
     4441 ttaccggata cctgtccgcc tttctccctt cgggaagcgt ggcgctttct caaagctcac
     4501 gctgtaggta tctcagttcg gtgtaggtcg ttcgctccaa gctgggctgt gtgcacgaac
     4561 cccccgttca gcccgaccgc tgcgccttat ccggtaacta tcgtcttgag tccaacccgg
     4621 taagacacga cttatcgcca ctggcagcag ccactggtaa caggattagc agagcgaggt
     4681 atgtaggcgg tgctacagag ttcttgaagt ggtggcctaa ctacggctac actagaagaa
     4741 cagtatttgg tatctgcgct ctgctgaagc cagttacctt cggaaaaaga gttggtagct
     4801 cttgatccgg caaacaaacc accgctggta gcggtggttt ttttgtttgc aagcagcaga
     4861 ttacgcgcag aaaaaaagga tctcaagaag atcctttgat cttttctacg gggtctgacg
     4921 ctcagtggaa cgaaaactca cgttaaggga ttttggtcat gagattatca aaaaggatct
     4981 tcacctagat ccttttaaat taaaaatgaa gttttaaatc aatctaaagt atatatgagt
     5041 aaacttggtc tgacagttac caatgcttaa tcagtgaggc acctatctca gcgatctgtc
     5101 tatttcgttc atccatagtt gcctgactcc ccgtcgtgta gataactacg atacgggagg
     5161 gcttaccatc tggccccagt gctgcaatga taccgcgaga cccacgctca ccggctccag
     5221 atttatcagc aataaaccag ccagccggaa gggccgagcg cagaagtggt cctgcaactt
     5281 tatccgcctc catccagtct attaattgtt gccgggaagc tagagtaagt agttcgccag
     5341 ttaatagttt gcgcaacgtt gttgccattg ctacaggcat cgtggtgtca cgctcgtcgt
     5401 ttggtatggc ttcattcagc tccggttccc aacgatcaag gcgagttaca tgatccccca
     5461 tgttgtgcaa aaaagcggtt agctccttcg gtcctccgat cgttgtcaga agtaagttgg
     5521 ccgcagtgtt atcactcatg gttatggcag cactgcataa ttctcttact gtcatgccat
     5581 ccgtaagatg cttttctgtg actggtgagt actcaaccaa gtcattctga gaatagtgta
     5641 tgcggcgacc gagttgctct tgcccggcgt caatacggga taataccgcg ccacatagca
     5701 gaactttaaa agtgctcatc attggaaaac gttcttcggg gcgaaaactc tcaaggatct
     5761 taccgctgtt gagatccagt tcgatgtaac ccactcgtgc acccaactga tcttcagcat
     5821 cttttacttt caccagcgtt tctgggtgag caaaaacagg aaggcaaaat gccgcaaaaa
     5881 agggaataag ggcgacacgg aaatgttgaa tactcatact cttccttttt caatattatt
     5941 gaagcattta tcagggttat tgtctcatga gcggatacat atttgaatgt atttagaaaa
     6001 ataaacaaat aggggttccg cgcacatttc cccgaaaagt gccacctgac gtctaagaaa
     6061 ccattattat catgacatta acctataaaa ataggcgtat cacgaggccc tttcgtc
//
