# Supplementary material for: Efficient precision editing of endogenous Chlamydomonas reinhardtii genes with CRISPR-Cas
Source: Cell Rep Methods. 2023 Aug 22;3(8):100562. doi: 10.1016/j.crmeth.2023.100562 (PMC10475843; doi:10.1016/j.crmeth.2023.100562)
Supplement: Data S1. Genomic regions of all mutant lines produced in the scope of this work, as well as vector maps of the plasmids and guide sequences used in the mutagenesis process, related to Figures 1, 2, and 4 [file mmc3.zip › vectors/baseVectors/pAPN_noAB-ARMC2-PAR-ccdB.gb]

LOCUS       pAPN_noAB-ARMC2-PAR-ccdB_publication        6351 bp    DNA     circular UNA 22-MAR-2023
DEFINITION  Paromomycin split-insertion ARMC2 casette for Chlamydomonas
            CRISPR/Cas.
ACCESSION   urn.local.adrian.bs-g1zu3cd
VERSION     urn.local.adrian.bs-g1zu3cd
KEYWORDS    .
SOURCE      
  ORGANISM  .
FEATURES             Location/Qualifiers
     CDS             complement(236..418)
                     /note="lacZ alpha fragment"
                     /product="LacZ alpha fragment"
                     /gene="LacZa"
                     /note="Derived using Geneious Prime 2020.2.2 'Annotate
                     from Database' based on nucleotide similarity"
                     /note="Derived using Geneious Prime 2023.0.4 'Transfer
                     Annotations' based on nucleotide similarity"
                     /standard_name="lacZa"
     CDS             complement(759..1064)
                     /note="counterselectable marker from Escherichia coli -
                     inhibits bacterial gyrase (inhibited by ccdA)"
                     /product="ype II toxin-antitoxin system toxin CcdB"
                     /gene="ccdB"
                     /note="Derived using Geneious Prime 2022.0.1 'Annotate
                     from Database' based on nucleotide similarity"
                     /note="Derived using Geneious Prime 2023.0.4 'Transfer
                     Annotations' based on nucleotide similarity"
                     /standard_name="ccdB CS"
     CDS             complement(1406..2065)
                     /note="Confers chloramphenicol resistance - also used as a
                     reporter"
                     /product="chloramphenicol acetyltransferase"
                     /gene="cat"
                     /note="Derived using Geneious Prime 2022.0.1 'Annotate
                     from Database' based on nucleotide similarity"
                     /note="Derived using Geneious Prime 2023.0.4 'Transfer
                     Annotations' based on nucleotide similarity"
                     /standard_name="catR"
     regulatory      complement(2119..2149)
                     /note="Geneious type: promoter"
                     /note="Lac promoter of Escherichia coli containing 2 base
                     pair mutations"
                     /regulatory_class="promoter"
                     /note="Derived using Geneious Prime 2022.0.1 'Annotate
                     from Database' based on nucleotide similarity"
                     /note="Derived using Geneious Prime 2023.0.4 'Transfer
                     Annotations' based on nucleotide similarity"
                     /standard_name="lacUV5"
     misc_feature    complement(2174..2297)
                     /note="Geneious type: attR1"
                     /note="Derived using Geneious Prime 2023.0.4 'Transfer
                     Annotations' based on nucleotide similarity"
                     /standard_name="attR1"
     gene            2414..2463
                     /note="Derived using Geneious Prime 2023.0.4 'Transfer
                     Annotations' based on nucleotide similarity"
                     /standard_name="ARMC2 US"
     regulatory      2493..2708
                     /note="Geneious type: promoter"
                     /note="Derived using Geneious Prime 2023.0.4 'Transfer
                     Annotations' based on nucleotide similarity"
                     /standard_name="rbcS2-P"
     intron          2717..2861
                     /locus_tag="rbcS2 intron1"
                     /note="Derived using Geneious Prime 2023.0.4 'Transfer
                     Annotations' based on nucleotide similarity"
                     /standard_name="rbcS2-i1"
     CDS             2904..3707
                     /locus_tag="aph VIII"
                     /standard_name="aphVIII"
     3'UTR           3786..4019
                     /locus_tag="rbcS2 3' UTR"
                     /note="Derived using Geneious Prime 2023.0.4 'Transfer
                     Annotations' based on nucleotide similarity"
                     /standard_name="rbcS2-T"
     gene            4033..4082
                     /note="Derived using Geneious Prime 2023.0.4 'Transfer
                     Annotations' based on nucleotide similarity"
                     /standard_name="ARMC2 DS"
     misc_binding    complement(4152..4174)
                     /locus_tag="LacO"
                     /note="Derived using Geneious Prime 2023.0.4 'Transfer
                     Annotations' based on nucleotide similarity"
     misc_feature    4154..4170
                     /note="Lac operon operator"
                     /note="Derived using Geneious Prime 2020.2.2 'Annotate
                     from Database' based on nucleotide similarity"
                     /note="Derived using Geneious Prime 2023.0.4 'Transfer
                     Annotations' based on nucleotide similarity"
                     /standard_name="lacO"
     regulatory      complement(4178..4208)
                     /note="Geneious type: promoter"
                     /note="promoter sequence of the lac operon"
                     /regulatory_class="promoter"
                     /note="Derived using Geneious Prime 2020.2.2 'Annotate
                     from Database' based on nucleotide similarity"
                     /note="Derived using Geneious Prime 2023.0.4 'Transfer
                     Annotations' based on nucleotide similarity"
                     /standard_name="lac"
     rep_origin      complement(4514..5196)
     CDS             complement(5291..6151)
                     /note="confers ampicillin resistance"
                     /product="beta-lactamase"
                     /gene="bla"
                     /note="Derived using Geneious Prime 2020.2.2 'Annotate
                     from Database' based on nucleotide similarity"
                     /note="Derived using Geneious Prime 2023.0.4 'Transfer
                     Annotations' based on nucleotide similarity"
                     /standard_name="ampR"
     regulatory      complement(6152..6256)
                     /note="Geneious type: promoter"
                     /note="Promoter for ampicillin resistance gene
                     (b-lactamase)"
                     /regulatory_class="promoter"
                     /note="Derived using Geneious Prime 2020.2.2 'Annotate
                     from Database' based on nucleotide similarity"
                     /note="Derived using Geneious Prime 2023.0.4 'Transfer
                     Annotations' based on nucleotide similarity"
                     /standard_name="amp"
ORIGIN      
        1 tcgcgcgttt cggtgatgac ggtgaaaacc tctgacacat gcagctcccg gagacggtca
       61 cagcttgtct gtaagcggat gccgggagca gacaagcccg tcagggcgcg tcagcgggtg
      121 ttggcgggtg tcggggctgg cttaactatg cggcatcaga gcagattgta ctgagagtgc
      181 accatatgcg gtgtgaaata ccgcacagat gcgtaaggag aaaataccgc atcaggcgcc
      241 attcgccatt caggctgcgc aactgttggg aagggcgatc ggtgcgggcc tcttcgctat
      301 tacgccagct ggcgaaaggg ggatgtgctg caaggcgatt aagttgggta acgccagggt
      361 tttcccagtc acgacgttgt aaaacgacgg ccagtgccaa gcttgcatgc ctgcagcggc
      421 ggggagctcg ctgaggcttg acatgattgg tgcgtatgtt tgtatgaagc tacaggactg
      481 atttggcggg ctatgagggc gggggaagct ctggaagggc cgcgatgggg cgcgcggcgt
      541 ccagaaggcg ccatacggcc cgctggcggc acccatccgg tataaaagcc cgcgaccccg
      601 aacggtgacc tccactttca gcgacaaacg agcacttata catacgcgac tattctgccg
      661 ctatacataa ccactcagga gctctatgtg acaatgcttc cgtgacgccg gctcttcgcg
      721 agagctgcag actggctgtg tataagggag cctgacattt atattcccca gaacatcagg
      781 ttaatggcgt ttttgatgtc attttcgcgg tggctgagat cagccacttc ttccccgata
      841 acggagaccg gcacactggc catatcggtg gtcatcatgc gccagctttc atccccgata
      901 tgcaccaccg ggtaaagttc acgggagact ttatctgaca gcagacgtgc actggccagg
      961 gggatcacca tccgtcgccc gggcgtgtca ataatatcac tctgtacatc cacaaacaga
     1021 cgataacggc tctctctttt ataggtgtaa accttaaact gcatttcacc agcccctgtt
     1081 ctcgtcagca aaagagccgt tcatttcaat aaaccgggcg acctcagcca tcccttcctg
     1141 attttccgct ttccagcgtt cggcacgcag acgacgggct tcattctgca tggttgtgct
     1201 taccagaccg gagatattga catcatatat gccttgagca actgatagct gtcgctgtca
     1261 actgtcactg taatacgctg cttcatagca tacctctttt tgacatactt cgggtataca
     1321 tatcagtata tattcttata ccgcaaaaat cagcgcgcaa atacgcatac tgttatctgg
     1381 cttttagtaa gccggatcca cgcgtttacg ccccgccctg ccactcatcg cagtactgtt
     1441 gtaattcatt aagcattctg ccgacatgga agccatcaca aacggcatga tgaacctgaa
     1501 tcgccagcgg catcagcacc ttgtcgcctt gcgtataata tttgcccatg gtgaaaacgg
     1561 gggcgaagaa gttgtccata ttggccacgt ttaaatcaaa actggtgaaa ctcacccagg
     1621 gattggctga gacgaaaaac atattctcaa taaacccttt agggaaatag gccaggtttt
     1681 caccgtaaca cgccacatct tgcgaatata tgtgtagaaa ctgccggaaa tcgtcgtggt
     1741 attcactcca gagcgatgaa aacgtttcag tttgctcatg gaaaacggtg taacaagggt
     1801 gaacactatc ccatatcacc agctcaccgt ctttcattgc catacggaat tccggatgag
     1861 cattcatcag gcgggcaaga atgtgaataa aggccggata aaacttgtgc ttatttttct
     1921 ttacggtctt taaaaaggcc gtaatatcca gctgaacggt ctggttatag gtacattgag
     1981 caactgactg aaatgcctca aaatgttctt tacgatgcca ttgggatata tcaacggtgg
     2041 tatatccagt gatttttttc tccattttag cttccttagc tcctgaaaat ctcgacggat
     2101 cctaactcaa aatccacaca ttatacgagc cggaagcata aagtgtaaag cctggggtgc
     2161 ctaatgcggc cgccatagtg actggatatg ttgtgtttta cagtattatg tagtctgttt
     2221 tttatgcaaa atctaattta atatattgat atttatatca ttttacgttt ctcgttcagc
     2281 ttttttgtac aaacttgtga tatcgaattc gctagctacc tttctcttct tttttggatc
     2341 tacctttctc ttcttttttg gggatccact agttcatcgc gaagagcaag ttagagctca
     2401 ttagtgctct tcatcttaac tgcagagcgt cgctgaagga gccaacgcgc ccggtgaccc
     2461 cagctagctt aagatcccat caagcttgca tgccgggcgc gccagaagga gcgcagccaa
     2521 accaggatga tgtttgatgg ggtatttgag cacttgcaac ccttatccgg aagccccctg
     2581 gcccacaaag gctaggcgcc aatgcaagca gttcgcatgc agcccctgga gcggtgccct
     2641 cctgataaac cggccagggg gcctatgttc tttacttttt tacaagagaa gtcactcaac
     2701 atcttaaaat ggccaggtga gtcgacgagc aagcccggcg gatcaggcag cgtgcttgca
     2761 gatttgactt gcaacgcccg cattgtgtcg acgaaggctt ttggctcctc tgtcgctgtc
     2821 tcaagcagca tctaaccctg cgtcgccgtt tccatttgca ggatggccac tccgccctcc
     2881 ccggtgctga agaatttcga agcatggacg atgcgttgcg tgcactgcgg ggtcggtatc
     2941 ccggttgtga gtgggttgtt gtggaggatg gggcctcggg ggctggtgtt tatcggcttc
     3001 ggggtggtgg gcgggagttg tttgtcaagg tggcagctct gggggccggg gtgggcttgt
     3061 tgggtgaggc tgagcggctg gtgtggttgg cggaggtggg gattcccgta cctcgtgttg
     3121 tggagggtgg tggggacgag agggtcgcct ggttggtcac cgaagcggtt ccggggcgtc
     3181 cggccagtgc gcggtggccg cgggagcagc ggctggacgt ggcggtggcg ctcgcggggc
     3241 tcgctcgttc gctgcacgcg ctggactggg agcggtgtcc gttcgatcgc agtctcgcgg
     3301 tgacggtgcc gcaggcggcc cgtgctgtcg ctgaagggag cgtcgacttg gaggatctgg
     3361 acgaggagcg gaaggggtgg tcgggggagc ggcttctcgc cgagctggag cggactcggc
     3421 ctgcggacga ggatctggcg gtttgccacg gtgacctgtg cccggacaac gtgctgctcg
     3481 accctcgtac ctgcgaggtg accgggctga tcgacgtggg gcgggtcggc cgtgcggacc
     3541 ggcactccga tctcgcgctg gtgctgcgcg agctggccca cgaggaggac ccgtggttcg
     3601 ggccggagtg ttccgcggcg ttcctgcggg agtacgggcg cgggtgggat ggggcggtat
     3661 cggaggaaaa gctggcgttt taccggctgt tggacgagtt cttctgaggg acctgatggt
     3721 gttggtggct gggtagggtt gcgtcgcgtg ggtgacagca cagtgtggac gttgggatcc
     3781 catccccgct ccgtgtaaat ggaggcgctc gttgatctga gccttgcccc ctgacgaacg
     3841 gcggtggatg gaagatactg ctctcaagtg ctgaagcggt agcttagctc cccgtttcgt
     3901 gctgatcagt ctttttcaac acgtaaaaag cggaggagtt ttgcaatttt gttggttgta
     3961 acgatcctcc gttgattttg gcctctttct ccatgggcgg gctgggcgta tttgaagcgg
     4021 gtaccgagct cgcggactac ggtcgtcagc tgttctcctc cggcgacccc agcaaccggc
     4081 cttgaagagc attctcaagg caggagctcg gagctcaatt cgtaatcatg tcatagctgt
     4141 ttcctgtgtg aaattgttat ccgctcacaa ttccacacaa catacgagcc ggaagcataa
     4201 agtgtaaagc ctggggtgcc taatgagtga gctaactcac attaattgcg ttgcgctcac
     4261 tgcccgcttt ccagtcggga aacctgtcgt gccagctgca ttaatgaatc ggccaacgcg
     4321 cggggagagg cggtttgcgt attgggcgct cttccgcttc ctcgctcact gactcgctgc
     4381 gctcggtcgt tcggctgcgg cgagcggtat cagctcactc aaaggcggta atacggttat
     4441 ccacagaatc aggggataac gcaggaaaga acatgtgagc aaaaggccag caaaaggcca
     4501 ggaaccgtaa aaaggccgcg ttgctggcgt ttttccatag gctccgcccc cctgacgagc
     4561 atcacaaaaa tcgacgctca agtcagaggt ggcgaaaccc gacaggacta taaagatacc
     4621 aggcgtttcc ccctggaagc tccctcgtgc gctctcctgt tccgaccctg ccgcttaccg
     4681 gatacctgtc cgcctttctc ccttcgggaa gcgtggcgct ttctcaaagc tcacgctgta
     4741 ggtatctcag ttcggtgtag gtcgttcgct ccaagctggg ctgtgtgcac gaaccccccg
     4801 ttcagcccga ccgctgcgcc ttatccggta actatcgtct tgagtccaac ccggtaagac
     4861 acgacttatc gccactggca gcagccactg gtaacaggat tagcagagcg aggtatgtag
     4921 gcggtgctac agagttcttg aagtggtggc ctaactacgg ctacactaga agaacagtat
     4981 ttggtatctg cgctctgctg aagccagtta ccttcggaaa aagagttggt agctcttgat
     5041 ccggcaaaca aaccaccgct ggtagcggtg gtttttttgt ttgcaagcag cagattacgc
     5101 gcagaaaaaa aggatctcaa gaagatcctt tgatcttttc tacggggtct gacgctcagt
     5161 ggaacgaaaa ctcacgttaa gggattttgg tcatgagatt atcaaaaagg atcttcacct
     5221 agatcctttt aaattaaaaa tgaagtttta aatcaatcta aagtatatat gagtaaactt
     5281 ggtctgacag ttaccaatgc ttaatcagtg aggcacctat ctcagcgatc tgtctatttc
     5341 gttcatccat agttgcctga ctccccgtcg tgtagataac tacgatacgg gagggcttac
     5401 catctggccc cagtgctgca atgataccgc gagacccacg ctcaccggct ccagatttat
     5461 cagcaataaa ccagccagcc ggaagggccg agcgcagaag tggtcctgca actttatccg
     5521 cctccatcca gtctattaat tgttgccggg aagctagagt aagtagttcg ccagttaata
     5581 gtttgcgcaa cgttgttgcc attgctacag gcatcgtggt gtcacgctcg tcgtttggta
     5641 tggcttcatt cagctccggt tcccaacgat caaggcgagt tacatgatcc cccatgttgt
     5701 gcaaaaaagc ggttagctcc ttcggtcctc cgatcgttgt cagaagtaag ttggccgcag
     5761 tgttatcact catggttatg gcagcactgc ataattctct tactgtcatg ccatccgtaa
     5821 gatgcttttc tgtgactggt gagtactcaa ccaagtcatt ctgagaatag tgtatgcggc
     5881 gaccgagttg ctcttgcccg gcgtcaatac gggataatac cgcgccacat agcagaactt
     5941 taaaagtgct catcattgga aaacgttctt cggggcgaaa actctcaagg atcttaccgc
     6001 tgttgagatc cagttcgatg taacccactc gtgcacccaa ctgatcttca gcatctttta
     6061 ctttcaccag cgtttctggg tgagcaaaaa caggaaggca aaatgccgca aaaaagggaa
     6121 taagggcgac acggaaatgt tgaatactca tactcttcct ttttcaatat tattgaagca
     6181 tttatcaggg ttattgtctc atgagcggat acatatttga atgtatttag aaaaataaac
     6241 aaataggggt tccgcgcaca tttccccgaa aagtgccacc tgacgtctaa gaaaccatta
     6301 ttatcatgac attaacctat aaaaataggc gtatcacgag gccctttcgt c
//
