# Supplementary material for: Efficient precision editing of endogenous Chlamydomonas reinhardtii genes with CRISPR-Cas
Source: Cell Rep Methods. 2023 Aug 22;3(8):100562. doi: 10.1016/j.crmeth.2023.100562 (PMC10475843; doi:10.1016/j.crmeth.2023.100562)
Supplement: Data S1. Genomic regions of all mutant lines produced in the scope of this work, as well as vector maps of the plasmids and guide sequences used in the mutagenesis process, related to Figures 1, 2, and 4 [file mmc3.zip › vectors/donorVectors/IFT46-crmApple.gb]

LOCUS       IFT46-crmApple_publication       11097 bp ds-DNA     circular     22-MAR-2023
DEFINITION  Red fluorescent tag for IFT46.
ACCESSION   urn.local.adrian.eg-g20c60r
KEYWORDS    .
SOURCE      .
  ORGANISM  .
COMMENT     IFT46-HA3-HIS10-PAR from 1 to 10530                                
            IFT46-Eos3-PAR from 1 to 11067                                     
            IFT46-MT-PAR from 1 to 10740                                       
            /Volumes/bogdanova/sequences/IFT/IFT46-SNAP.ape from 1 to 10947    
            ApEinfo:methylated:1.
FEATURES             Location/Qualifiers
     rep_origin      complement(3..458)
     rep_origin      13..453
     CDS             complement(460..528)
                     /locus_tag="LacZ alpha"
     regulatory      626..643
                     /note="Geneious type: promoter"
                     /locus_tag="T7 in DR274"
     regulatory      695..1508
                     /note="Geneious type: promoter"
                     /locus_tag="PSAD promoter"
                     /standard_name="PSAD"
     gene            1734..>5466
                     /gene="CHLRE_05g241637v5"
                     /locus_tag="IFT46"
                     /note="hypothetical protein"
     CDS             join(1971..2006,2146..2211,2300..2363,2455..2550,
                     2742..2794,3022..3093,3616..3738,4218..4374,4590..4735,
                     4984..5114,5358..6177)
                     /gene="CHLRE_05g241637v5"
                     /protein_id="PNW83496"
                     /note="transcript_id=PNW83496"
                     /db_xref="Uniprot/SWISSPROT:A2T2X4"
                     /db_xref="RefSeq_peptide:XP_001691140.1"
                     /db_xref="Uniprot/SPTREMBL:A0A2K3DSI4"
                     /db_xref="EMBL:DQ787426"
                     /db_xref="GO:0005515"
                     /db_xref="GO:0005737"
                     /db_xref="GO:0005737"
                     /db_xref="GO:0005813"
                     /db_xref="GO:0005813"
                     /db_xref="GO:0005856"
                     /db_xref="GO:0005929"
                     /db_xref="GO:0005929"
                     /db_xref="GO:0008022"
                     /db_xref="GO:0008022"
                     /db_xref="GO:0015031"
                     /db_xref="GO:0015031"
                     /db_xref="GO:0030992"
                     /db_xref="GO:0030992"
                     /db_xref="GO:0030992"
                     /db_xref="GO:0030992"
                     /db_xref="GO:0031514"
                     /db_xref="GO:0031514"
                     /db_xref="GO:0031514"
                     /db_xref="GO:0031514"
                     /db_xref="GO:0031647"
                     /db_xref="GO:0031647"
                     /db_xref="GO:0035082"
                     /db_xref="GO:0035082"
                     /db_xref="GO:0036064"
                     /db_xref="GO:0042073"
                     /db_xref="GO:0042073"
                     /db_xref="GO:0042073"
                     /db_xref="GO:0042073"
                     /db_xref="GO:0042073"
                     /db_xref="GO:0042995"
                     /db_xref="GO:0044782"
                     /db_xref="GO:0044782"
                     /db_xref="GO:0050821"
                     /db_xref="GO:0050821"
                     /db_xref="GO:0060170"
                     /db_xref="GO:0060170"
                     /db_xref="GO:0060271"
                     /db_xref="GO:0060271"
                     /db_xref="GO:0060271"
                     /db_xref="GO:0060285"
                     /db_xref="GO:0060285"
                     /db_xref="GO:0097546"
                     /db_xref="GO:0097546"
                     /db_xref="GO:1902017"
                     /db_xref="GO:1902017"
                     /db_xref="protein_id:EDO96191.1"
                     /db_xref="protein_id:PNW83496"
                     /db_xref="protein_id:PNW83496.1"
                     /db_xref="Reactome:R-HSA-5620924"
                     /db_xref="STRING:3055.EDO96191"
                     /db_xref="UniParc:UPI0000EFDF87"
                     /db_xref="UniParc:UPI0000EFDF87"
     misc_feature    5467..6174
                     /note="Geneious type: Tag"
                     /standard_name="cr_mApple"
     misc_feature    complement(6839..6919)
                     /locus_tag="pCC1Fos-h/a-R(1)"
     regulatory      6882..6903
                     /note="catabolite activator protein binding site"
                     /regulatory_class="other"
                     /note="Derived using Geneious Prime 2020.1.2 'Annotate
                     from Database' based on nucleotide similarity"
                     /standard_name="CAP BS"
     regulatory      6918..6948
                     /note="Geneious type: promoter"
                     /note="promoter sequence of the lac operon"
                     /regulatory_class="promoter"
                     /note="Derived using Geneious Prime 2020.1.2 'Annotate
                     from Database' based on nucleotide similarity"
                     /standard_name="lac"
     misc_feature    complement(6929..6940)
                     /note="C-tag used for protein purification"
                     /note="Derived using Geneious Prime 2020.1.2 'Annotate
                     from Database' based on protein similarity"
                     /standard_name="C"
     misc_binding    6952..6974
                     /locus_tag="LacO"
     regulatory      7017..7033
                     /note="Geneious type: promoter"
                     /note="T3 RNA polymerase promoter"
                     /regulatory_class="promoter"
                     /note="Derived using Geneious Prime 2020.1.2 'Annotate
                     from Database' based on nucleotide similarity"
                     /standard_name="T3"
     5'UTR           7085..7211
                     /locus_tag="hsp70 promoter"
     misc_feature    7183..7188
                     /locus_tag="BtgZI(6)"
     regulatory      7369..7584
                     /note="Geneious type: promoter"
                     /locus_tag="rbcS2 5'UTR in pMS188"
                     /standard_name="rbcS2-P"
     intron          7593..7737
                     /locus_tag="rbcS2 intron1"
                     /standard_name="rbcS2-i1"
     misc_feature    7595
                     /note="Geneious type: mismatch"
                     /standard_name="C/T"
     CDS             7780..8583
                     /locus_tag="aph VIII"
                     /standard_name="aphVIII"
     3'UTR           8658..8890
                     /locus_tag="rbcS2 3' UTR"
                     /standard_name="rbcS2-T"
     regulatory      complement(8911..8927)
                     /note="Geneious type: promoter"
                     /note="T3 RNA polymerase promoter"
                     /regulatory_class="promoter"
                     /note="Derived using Geneious Prime 2020.1.2 'Annotate
                     from Database' based on nucleotide similarity"
                     /standard_name="T3"
     misc_feature    8928
                     /note="Geneious type: mismatch"
                     /standard_name="C/A"
     misc_binding    complement(8970..8992)
                     /locus_tag="LacO(1)"
     misc_feature    8972..8988
                     /note="Lac operon operator"
                     /note="Derived using Geneious Prime 2020.1.2 'Annotate
                     from Database' based on nucleotide similarity"
                     /standard_name="lacO"
     regulatory      complement(8996..9026)
                     /note="Geneious type: promoter"
                     /note="promoter sequence of the lac operon"
                     /regulatory_class="promoter"
                     /note="Derived using Geneious Prime 2020.1.2 'Annotate
                     from Database' based on nucleotide similarity"
                     /standard_name="lac"
     misc_feature    9004..9015
                     /note="C-tag used for protein purification"
                     /note="Derived using Geneious Prime 2020.1.2 'Annotate
                     from Database' based on protein similarity"
                     /standard_name="C"
     misc_feature    9025..9105
                     /locus_tag="pCC1Fos-h/a-R"
     regulatory      9041..9062
                     /note="catabolite activator protein binding site"
                     /regulatory_class="other"
                     /note="Derived using Geneious Prime 2020.1.2 'Annotate
                     from Database' based on nucleotide similarity"
                     /standard_name="CAP BS"
     rep_origin      complement(9350..9938)
     CDS             complement(10109..10969)
                     /note="confers ampicillin resistance"
                     /product="beta-lactamase"
                     /gene="bla"
                     /note="Derived using Geneious Prime 2020.1.2 'Annotate
                     from Database' based on nucleotide similarity"
                     /standard_name="ampR"
     regulatory      complement(10970..11074)
                     /note="Geneious type: promoter"
                     /note="Promoter for ampicillin resistance gene
                     (b-lactamase)"
                     /regulatory_class="promoter"
                     /note="Derived using Geneious Prime 2020.1.2 'Annotate
                     from Database' based on nucleotide similarity"
                     /standard_name="amp"
ORIGIN      
        1 ctaaattgta agcgttaata ttttgttaaa attcgcgtta aatttttgtt aaatcagctc
       61 attttttaac caataggccg aaatcggcaa aatcccttat aaatcaaaag aatagaccga
      121 gatagggttg agtgttgttc cagtttggaa caagagtcca ctattaaaga acgtggactc
      181 caacgtcaaa gggcgaaaaa ccgtctatca gggcgatggc ccactacgtg aaccatcacc
      241 ctaatcaagt tttttggggt cgaggtgccg taaagcacta aatcggaacc ctaaagggag
      301 cccccgattt agagcttgac ggggaaagcc ggcgaacgtg gcgagaaagg aagggaagaa
      361 agcgaaagga gcgggcgcta gggcgctggc aagtgtagcg gtcacgctgc gcgtaaccac
      421 cacacccgcc gcgcttaatg cgccgctaca gggcgcgtcc cattcgccat tcaggctgcg
      481 caactgttgg gaagggcgat cggtgcgggc ctcttcgcta ttacgccagc tggcgaaagg
      541 gggatgtgct gcaaggcgat taagttgggt aacgccaggg ttttcccagt cacgacgttg
      601 taaaacgacg gccagtgagc gcgcgtaata cgactcacta tagggcgaat tggagctcca
      661 ccgcggtggc ggccgctcta gaactagtgg atcccacaca cctgcccgtc tgcctgacag
      721 gaagtgaacg catgtcgagg gaggcctcac caatcgtcac acgagccctc gtcagaaaca
      781 cgtctccgcc acgctctccc tctcacggcc gaccccgcag cccttttgcc ctttcctagg
      841 ccaccgacag gacccaggcg ctctcagcat gcctcaacaa cccgtactcg tgccagcggt
      901 gcccttgtgc tggtgatcgc ttggaagcgc atgcgaagac gaaggggcgg agcaggcggc
      961 ctggctgttc gaagggctcg ccgccagttc gggtgccttt ctccacgcgc gcctccacac
     1021 ctaccgatgc gtgaaggcag gcaaatgctc atgtttgccc gaactcggag tccttaaaaa
     1081 gccgcttctt gtcgtcgttc cgagacatgt tagcagatcg cagtgccacc tttcctgacg
     1141 cgctcggccc catattcgga cgcaattgtc atttgtagca caattggagc aaatctggcg
     1201 aggcagtagg cttttaagtt gcaaggcgag agagcaaagt gggacgcggc gtgattattg
     1261 gtatttacgc gacggcccgg cgcgttagcg gcccttcccc caggccaggg acgattatgt
     1321 atcaatattg ttgcgttcgg gcactcgtgc gagggctcct gcgggctggg gagggggatc
     1381 tgggaattgg aggtacgacc gagatggctt gctcgggggg aggtttcctc gccgagcaag
     1441 ccagggttag gtgttgcgct cttgactcgt tgtgcattct aggaccccac tgctactcac
     1501 aacaagccca tatgtgtgct ccaatgacca aagagatagg acatagaaat gacatgcaca
     1561 gttgtcgagt agtttagtcg ccaaggtccc tccattacaa tcagttgcat tcaacgggga
     1621 actcaagggg aacctcatgg ggccaggagg ggtgactgcg tgccatgccg caattgcagg
     1681 aggcaccgaa ccgcagccga tacagagttg tgcagggcaa ccttgagctt atagatagaa
     1741 aacatttcag gacgggctct gttccccgag ttgcgttttc gcaagacctg ctgttggccg
     1801 cgggcccacg agcaattatc aacatatacc acttattaga tcaagtatta tctacctgaa
     1861 tgacctaggt gcaaggggca ggctgcttgc gtttgttacg caagccttgg aatttccttt
     1921 gtgacctgcc cggcgaggac ttggacctga cataggagca agcagcagcc atggatgact
     1981 ctatggacta ccctgaccgc gacggggtga gcgagagcga ggggcccaac cgcgttgaat
     2041 gcgacttgca gccggggctg ggacccgcct ttcatgctcc catgcatttg aaagccacag
     2101 atgaagtgct ttgtattcag taatcatgct gtcctctctt tacaggacga cctggaccag
     2161 ttccagggca ccgcgcgctc gcaggtcgtg cagaaccagc cgcacgacga ggtatgtgct
     2221 aatgatggca tgtttagctt ctgtgcatgt gctttgtctt tggctcgctc atttgcgtga
     2281 ccacatgtcc ctctcgcagg aggtgaacct gagtgagtcg gagagcttcg cgggagcgga
     2341 tgagcctcca gctgcgccta gaggtacttg aacgatgtca gcgtgaccgt cggcgccttg
     2401 cttctgccgc tctgccaggt tccgatggcc gttcctcccc accacctccc acagatgcgt
     2461 cgctcataga gtcacacgac atggacgagg ggccagctgc tccagcgcgg acactctcac
     2521 caacgggcta tgaggctgga aagcacgcac gtaggtctat gaggcggagg ggtgcacagg
     2581 gtttggcagt gagggtgtgg tttcatgggg tctggggtac acgccactgg gggccgtgaa
     2641 aaggacgctt tggtgacgtg ggcatcaggt tctatggcgt gacacgctgt gccaccagag
     2701 tttgaatcgc tgcccgacgt tgtccgtgcc ctcccctgca gctggcggca tcgccaactc
     2761 ggacgaggca ccgccgggtg cttacaacgc acaggtccgt gggttgcgat gctgttcgtc
     2821 cagctgcctg ggggttacat tcatggttaa ataagaagtg aaggcgtagc caggggggaa
     2881 tagtgccgtg agccacaatg cagctcatcc ggcgcatggc gcggtgcgcc gagcaggcac
     2941 cgcatgtgcg atgcttgcta acatgctccc agctggccgt ccctgatccg acacgccgtg
     3001 ctgctatgcc cactcgcaca ggagtacaag cacctgaacg tgggcgagga cgtgcgcgag
     3061 ctgttctcct acatcggccg ctacaagccg caggtgggta cagttctagt agtctagtgc
     3121 gaatctgtga ggccgtaccg gcagggtcag ggcaagggcc gctacgagcc gcaggcgggt
     3181 acagctctac ggtagtagta gtccagtgag cagctttgag gtcctgccgc cagagtcagg
     3241 gtcaggacag ggccagtgtc agggttgccg ggtgcgggtc accgagtgag ggctggagcc
     3301 taagaggcag ggcggcgatg tccattgttg ccagcagtgt gtgtgtgtgt gtctgcaaga
     3361 ggcgtatgcg gtgtgcgagc acaggcaacg cacccatgcg tgcgcagcat cccatgggag
     3421 gcgcacagtc catcgcaggg gcaccgcgcc gccctgcctt tgaattgcgg gaggtcgcgg
     3481 ccaagccgct cgcgccctcg actcccctcg tcccctcgct tacccctgcc cgtcgcccac
     3541 accccatgcc cgcctaccct ccaacccctc ttgccttccc tctccccttg cgcttttctt
     3601 ctcccacccg ctcagacggt ggagctggac acgcgcatca agcccttcat ccctgactac
     3661 atccccgcgg tgggcggcat cgacgagttc atcaaggtgc cgcgacccga caccaagccc
     3721 gactacctgg ggctcaaggt gcggggggag ggggggcagc gcggcgcgcg caaagggggc
     3781 gcgggagctg tagacaaggg cgggcggcgg cggggttgtt gggttggagg cgacgcagga
     3841 tatggtgacg gcagggcatg gagggctggg cttggcgcgc ggtaggggtt gcactggcac
     3901 acacaggccc cgtgccccca acacctctgt gcccgtcctt cactgacccg ccgcgtgggg
     3961 gggcccccga gtcctgactg atctcgtccc ttgcctggcc ctgtgacacc tgtaattgct
     4021 gggctcgggc atgccgtacg acacccctgc ccgctcacgg ccgccacgtg ctgacttcct
     4081 agtacaagca agagcagagg atgtgatgaa aagcaacttt gggatggctt ttatcccggc
     4141 ccccgtgtct actatgctac tgtacctggc tacgccttct cttcttaatt aattatgaat
     4201 gtatcccccg cgtgcaggtt ctggacgagc cggccgccaa gcagtcggac cccacggtgc
     4261 tgacgctgca gctgcggcag ctgtccaagg aggcgccggg cgccaaggcc gacatggtgg
     4321 ggcggctgga gcacaccgac gagaacaagg ccaagaagat ccagcagtgg atcggtgggt
     4381 gcggcggcgg cggcggcagc ggcggcgtgg ggacagaggc attacgggca ggggggcaag
     4441 gcgatgcggg gcaaggatgt gttttgcgtc gggtctttgg ggtcactgct tgccgaaccg
     4501 tttgttaaga atccgagctt acaaccaacc cgttggaaga tggtattgag agccgtcact
     4561 cagcttctgc tcctgctcct gcatcgcagc ctccatcaac gacatccaca aggccaagcc
     4621 ggccgccacc gtcaactaca gcaagcgcat gccagagatc gaggcgctga tgcaggagtg
     4681 gccgccggag gtggagacct tcctcaagac catgcacatg ccgtccggcg atgtggtggg
     4741 actggatcgg catgctagcg acattttgcg actatggtag tgcggttgcg acacggaagc
     4801 tcagcttgtc gtgtaccacc cacccacctc atctgcattg ccgcactcgc catcatcacc
     4861 gccgccctga ttctccatcc actcgccatc atccttcctt actcagtttt gtcgcgcaca
     4921 cccttggcga ctttccaccc acaccctgtc acccacgcct tccgcccccc ccctcccccg
     4981 caggagctgg acatcaggac ctacgcccgg ctggtgtgca cgctgctgga cattcccgtg
     5041 tacgacgacc ccgtggagag cctgcacgtg ctgttcacac tgtacctgga gttcaagaac
     5101 aaccccatct tcaggtgcgg ggtggggggt aattctggac caaccccata aggaaacagt
     5161 cgcggggtgg ggggcgggac agggtacagg cactggtggt ggggatggcc atgcgggcgg
     5221 tgtgagagct gggcgggttg accggtccgg gatgaggtag tgttggacgc cgctcgaggc
     5281 agctgcttgc atgtccttta ttaatatcag cggcctaact ggcgtgagct gacgtatttc
     5341 tcctcgtgca acgacaggca gcacatggag atggagaaca agctggacgg catgtcgggc
     5401 ggcggcggcg gcatgatggg cggcggcgcg gatgtgctgg gcttggatat cggctccagc
     5461 tcgggcatgg tgtccaaggg cgaggagaat aacatggcga ttatcaagga gtttatgcgg
     5521 ttcaaggtgc acatggaggg cagcgtgaat ggccacgagt tcgagatcga gggcgagggt
     5581 gaggggcgtc cttacgaggc gttccagacc gcgaagctga aggtcacgaa agggggcccg
     5641 ctgccgtttg cctgggacat cctgtcgccc cagttcatgt acggcagcaa ggtgtacatc
     5701 aagcaccccg ccgacatccc ggactacttt aagctctctt tccctgaggg ctttcggtgg
     5761 gagcgggtga tgaacttcga ggacggtggc attatccacg tcaaccagga cagctcgctg
     5821 caggacggcg tcttcatcta caaggtgaag ctgcgcggca cgaacttccc ctccgacggc
     5881 cccgtgatgc aaaagaagac gatggggtgg gaggcaagcg aggagcgcat gtacccggag
     5941 gacggtgcgc tgaagagcga gatcaagaag cgtctgaagc tgaaggatgg gggccattac
     6001 gccgcggagg tgaagacgac ctataaggct aagaagccgg tgcagctgcc aggtgcctat
     6061 atcgtggaca ttaagctcga catcgtctct cacaacgagg attacaccat cgtggagcag
     6121 tatgagcggg ccgaggggcg gcactcgacg ggcgggatgg acgagctgta caagtaagaa
     6181 ttcttagatc tcagcagctg gaccgcctgt accatggaga agagctttac ttgccgggat
     6241 ggccgatttc gctgattgat acgggatcgg agctcggagg ctttcgcgct aggggctagg
     6301 cgaagggcag tggtgaccag ggtcggtgtg gggtcggccc acggtcaatt agccacagga
     6361 ggatcagggg gaggtaggca cgtcgacttg gtttgcgacc ccgcagtttt ggcggacgtg
     6421 ctgttgtaga tgttagcgtg tgcgtgagcc agtggccaac gtgccacacc cattgagaag
     6481 accaaccaac ttactggcaa tatctgccaa tgccatactg catgtaatgg ccaggccatg
     6541 tgagagtttg ccgtgcctgc gcgcgccccg ggggcggggg ggggacgggt ggggggtagg
     6601 gggtctcacg ggaacagcac gctaggggtc aggggggggg gggggcgcag tttagctgac
     6661 cagccgtggg atgatgcacg catttgcaag gacagggtaa tcacagcagc aacatggtgg
     6721 gcttaggaca gctgtgggtc agtggacgga cggcagggga gggacggcgc agctcgggag
     6781 acagggggag acagcgtgac tgtgcacatg cagcatcaag ctaattcgat ctggcacgac
     6841 aggtttcccg actggaaagc gggcagtgag cgcaacgcaa ttaatgtgag ttagctcact
     6901 cattaggcac cccaggcttt acactttatg cttccggctc gtatgttgtg tggaattgtg
     6961 agcggataac aatttcacac aggaaacagc tatgaccatg attacgccaa gcgcgcaatt
     7021 aaccctcact aaagggaaca aaagctggag ctccaccgcg gtggcggccg ctctagacgg
     7081 cggggagctc gctgaggctt gacatgattg gtgcgtatgt ttgtatgaag ctacaggact
     7141 gatttggcgg gctatgaggg cgcgggaagc tctggaaggg ccgcgatggg gcgcgcggcg
     7201 tccagaaggc gccatacggc ccgctggcgg cacccatccg gtataaaagc ccgcgacccc
     7261 gaacggtgac ctccactttc agcgacaaac gagcacttat acatacgcga ctattctgcc
     7321 gctatacata accactcagc tagcttaaga tcccatcaag cttgcatgcc gggcgcgcca
     7381 gaaggagcgc agccaaacca ggatgatgtt tgatggggta tttgagcact tgcaaccctt
     7441 atccggaagc cccctggccc acaaaggcta ggcgccaatg caagcagttc gcatgcagcc
     7501 cctggagcgg tgccctcctg ataaaccggc cagggggcct atgttcttta cttttttaca
     7561 agagaagtca ctcaacatct taaaatggcc aggtgagtcg acgagcaagc ccggcggatc
     7621 aggcagcgtg cttgcagatt tgacttgcaa cgcccgcatt gtgtcgacga aggcttttgg
     7681 ctcctctgtc gctgtctcaa gcagcatcta accctgcgtc gccgtttcca tttgcaggat
     7741 ggccactccg ccctccccgg tgctgaagaa tttcgaagca tggacgatgc gttgcgtgca
     7801 ctgcggggtc ggtatcccgg ttgtgagtgg gttgttgtgg aggatggggc ctcgggggct
     7861 ggtgtttatc ggcttcgggg tggtgggcgg gagttgtttg tcaaggtggc agctctgggg
     7921 gccggggtgg gcttgttggg tgaggctgag cggctggtgt ggttggcgga ggtggggatt
     7981 cccgtacctc gtgttgtgga gggtggtggg gacgagaggg tcgcctggtt ggtcaccgaa
     8041 gcggttccgg ggcgtccggc cagtgcgcgg tggccgcggg agcagcggct ggacgtggcg
     8101 gtggcgctcg cggggctcgc tcgttcgctg cacgcgctgg actgggagcg gtgtccgttc
     8161 gatcgcagtc tcgcggtgac ggtgccgcag gcggcccgtg ctgtcgctga agggagcgtc
     8221 gacttggagg atctggacga ggagcggaag gggtggtcgg gggagcggct tctcgccgag
     8281 ctggagcgga ctcggcctgc ggacgaggat ctggcggttt gccacggtca cctgtgcccg
     8341 gacaacgtgc tgctcgaccc tcgtacctgc gaggtgaccg ggctgatcga cgtggggcgg
     8401 gtcggccgtg cggaccggca ctccgatctc gcgctggtgc tgcgcgagct ggcccacgag
     8461 gaggacccgt ggttcgggcc ggagtgttcc gcggcgttcc tgcgggagta cgggcgcggg
     8521 tgggatgggg cggtatcgga ggaaaagctg gcgttttacc ggctgttgga cgagttcttc
     8581 tgagggacct gatggtgttg gtggctgggt agggttgcgt cgcgtgggtg acagcacagt
     8641 gtggacgttg ggatccccgc tccgtgtaaa tggaggcgct cgttgatctg agccttgccc
     8701 cctgacgaac ggcggtggat ggaagatact gctctcaagt gctgaagcgg tagcttagct
     8761 ccccgtttcg tgctgatcag tctttttcaa cacgtaaaaa gcggaggagt tttgcaattt
     8821 tgttggttgt aacgatcctc cgttgatttt ggcctctttc tccatgggcg ggctgggcgt
     8881 atttgaagcg ggtacccagc ttttgttccc tttagtgagg gttaattgcg cgcttggcgt
     8941 aatcatggtc atagctgttt cctgtgtgaa attgttatcc gctcacaatt ccacacaaca
     9001 tacgagccgg aagcataaag tgtaaagcct ggggtgccta atgagtgagc taactcacat
     9061 taattgcgtt gcgctcactg cccgctttcc agtcgggaaa cctgtcgtgc cagctgcatt
     9121 aatgaatcgg ccaacgcgcg gggagaggcg gtttgcgtat tgggcgctct tccgcttcct
     9181 cgctcactga ctcgctgcgc tcggtcgttc ggctgcggcg agcggtatca gctcactcaa
     9241 aggcggtaat acggttatcc acagaatcag gggataacgc aggaaagaac atgtgagcaa
     9301 aaggccagca aaaggccagg aaccgtaaaa aggccgcgtt gctggcgttt ttccataggc
     9361 tccgcccccc tgacgagcat cacaaaaatc gacgctcaag tcagaggtgg cgaaacccga
     9421 caggactata aagataccag gcgtttcccc ctggaagctc cctcgtgcgc tctcctgttc
     9481 cgaccctgcc gcttaccgga tacctgtccg cctttctccc ttcgggaagc gtggcgcttt
     9541 ctcatagctc acgctgtagg tatctcagtt cggtgtaggt cgttcgctcc aagctgggct
     9601 gtgtgcacga accccccgtt cagcccgacc gctgcgcctt atccggtaac tatcgtcttg
     9661 agtccaaccc ggtaagacac gacttatcgc cactggcagc agccactggt aacaggatta
     9721 gcagagcgag gtatgtaggc ggtgctacag agttcttgaa gtggtggcct aactacggct
     9781 acactagaag gacagtattt ggtatctgcg ctctgctgaa gccagttacc ttcggaaaaa
     9841 gagttggtag ctcttgatcc ggcaaacaaa ccaccgctgg tagcggtggt ttttttgttt
     9901 gcaagcagca gattacgcgc agaaaaaaag gatctcaaga agatcctttg atcttttcta
     9961 cggggtctga cgctcagtgg aacgaaaact cacgttaagg gattttggtc atgagattat
    10021 caaaaaggat cttcacctag atccttttaa attaaaaatg aagttttaaa tcaatctaaa
    10081 gtatatatga gtaaacttgg tctgacagtt accaatgctt aatcagtgag gcacctatct
    10141 cagcgatctg tctatttcgt tcatccatag ttgcctgact ccccgtcgtg tagataacta
    10201 cgatacggga gggcttacca tctggcccca gtgctgcaat gataccgcga gacccacgct
    10261 caccggctcc agatttatca gcaataaacc agccagccgg aagggccgag cgcagaagtg
    10321 gtcctgcaac tttatccgcc tccatccagt ctattaattg ttgccgggaa gctagagtaa
    10381 gtagttcgcc agttaatagt ttgcgcaacg ttgttgccat tgctacaggc atcgtggtgt
    10441 cacgctcgtc gtttggtatg gcttcattca gctccggttc ccaacgatca aggcgagtta
    10501 catgatcccc catgttgtgc aaaaaagcgg ttagctcctt cggtcctccg atcgttgtca
    10561 gaagtaagtt ggccgcagtg ttatcactca tggttatggc agcactgcat aattctctta
    10621 ctgtcatgcc atccgtaaga tgcttttctg tgactggtga gtactcaacc aagtcattct
    10681 gagaatagtg tatgcggcga ccgagttgct cttgcccggc gtcaatacgg gataataccg
    10741 cgccacatag cagaacttta aaagtgctca tcattggaaa acgttcttcg gggcgaaaac
    10801 tctcaaggat cttaccgctg ttgagatcca gttcgatgta acccactcgt gcacccaact
    10861 gatcttcagc atcttttact ttcaccagcg tttctgggtg agcaaaaaca ggaaggcaaa
    10921 atgccgcaaa aaagggaata agggcgacac ggaaatgttg aatactcata ctcttccttt
    10981 ttcaatatta ttgaagcatt tatcagggtt attgtctcat gagcggatac atatttgaat
    11041 gtatttagaa aaataaacaa ataggggttc cgcgcacatt tccccgaaaa gtgccac
//
