# Supplementary material for: Efficient precision editing of endogenous Chlamydomonas reinhardtii genes with CRISPR-Cas
Source: Cell Rep Methods. 2023 Aug 22;3(8):100562. doi: 10.1016/j.crmeth.2023.100562 (PMC10475843; doi:10.1016/j.crmeth.2023.100562)
Supplement: Data S1. Genomic regions of all mutant lines produced in the scope of this work, as well as vector maps of the plasmids and guide sequences used in the mutagenesis process, related to Figures 1, 2, and 4 [file mmc3.zip › vectors/donorVectors/pAPN_FAP256-mNG-ki-nc.gb]

LOCUS       pAPN_FAP256-mNG-ki-nc_publication        5710 bp    DNA     circular UNA 22-MAR-2023
DEFINITION  Gibson/Homology Cloning ligation product.
ACCESSION   urn.local.adrian.di-g20ayho
VERSION     urn.local.adrian.di-g20ayho
KEYWORDS    .
SOURCE      
  ORGANISM  .
FEATURES             Location/Qualifiers
     CDS             complement(236..418)
                     /note="lacZ alpha fragment"
                     /product="LacZ alpha fragment"
                     /gene="LacZa"
                     /note="Derived using Geneious Prime 2020.2.2 'Annotate
                     from Database' based on nucleotide similarity"
                     /standard_name="lacZa"
     misc_feature    654..678
                     /note="Geneious type: ligation"
                     /standard_name="Ligation"
     gene            <697..>746
                     /gene="CHLRE_10g431150v5"
                     /note="hypothetical protein"
                     /gene="FAP256"
                     /standard_name="CHLRE 10g431150v5 gene"
     CDS             <697..>746
                     /gene="CHLRE_10g431150v5"
                     /protein_id="PNW77316"
                     /note="transcript_id=PNW77316"
                     /db_xref="RefSeq_peptide:XP_001702680.1"
                     /db_xref="RefSeq_dna:XM_001702452.1"
                     /db_xref="RefSeq_dna:XM_001702628.1"
                     /db_xref="Uniprot/SPTREMBL:A0A2K3D9W0"
                     /db_xref="Uniprot/SPTREMBL:A8IBC1"
                     /db_xref="GO:0003777"
                     /db_xref="GO:0003777"
                     /db_xref="GO:0003777"
                     /db_xref="GO:0005488"
                     /db_xref="GO:0005515"
                     /db_xref="GO:0005871"
                     /db_xref="GO:0005871"
                     /db_xref="GO:0005871"
                     /db_xref="GO:0005929"
                     /db_xref="GO:0031514"
                     /db_xref="protein_id:PNW77316"
                     /db_xref="protein_id:PNW77316.1"
                     /db_xref="Reactome:R-HSA-2132295"
                     /db_xref="Reactome:R-HSA-5625970"
                     /db_xref="Reactome:R-HSA-6811434"
                     /db_xref="Reactome:R-HSA-983189"
                     /db_xref="UniParc:UPI000CCD4799"
                     /db_xref="UniParc:UPI000CCD4799"
                     /translation="ALGPDHPDVLAIKDVL"
                     /codon_start=2
                     /standard_name="CHLRE 10g431150v5 CDS"
     gene            <747..>754
                     /gene="CHLRE_10g431150v5"
                     /note="hypothetical protein"
                     /gene="FAP256"
                     /standard_name="CHLRE 10g431150v5 gene"
     CDS             <747..1483
                     /gene="CHLRE_05g241637v5"
                     /protein_id="PNW83496"
                     /note="transcript_id=PNW83496"
                     /db_xref="Uniprot/SWISSPROT:A2T2X4"
                     /db_xref="RefSeq_peptide:XP_001691140.1"
                     /db_xref="Uniprot/SPTREMBL:A0A2K3DSI4"
                     /db_xref="EMBL:DQ787426"
                     /db_xref="GO:0005515"
                     /db_xref="GO:0005737"
                     /db_xref="GO:0005737"
                     /db_xref="GO:0005813"
                     /db_xref="GO:0005813"
                     /db_xref="GO:0005856"
                     /db_xref="GO:0005929"
                     /db_xref="GO:0005929"
                     /db_xref="GO:0008022"
                     /db_xref="GO:0008022"
                     /db_xref="GO:0015031"
                     /db_xref="GO:0015031"
                     /db_xref="GO:0030992"
                     /db_xref="GO:0030992"
                     /db_xref="GO:0030992"
                     /db_xref="GO:0030992"
                     /db_xref="GO:0031514"
                     /db_xref="GO:0031514"
                     /db_xref="GO:0031514"
                     /db_xref="GO:0031514"
                     /db_xref="GO:0031647"
                     /db_xref="GO:0031647"
                     /db_xref="GO:0035082"
                     /db_xref="GO:0035082"
                     /db_xref="GO:0036064"
                     /db_xref="GO:0042073"
                     /db_xref="GO:0042073"
                     /db_xref="GO:0042073"
                     /db_xref="GO:0042073"
                     /db_xref="GO:0042073"
                     /db_xref="GO:0042995"
                     /db_xref="GO:0044782"
                     /db_xref="GO:0044782"
                     /db_xref="GO:0050821"
                     /db_xref="GO:0050821"
                     /db_xref="GO:0060170"
                     /db_xref="GO:0060170"
                     /db_xref="GO:0060271"
                     /db_xref="GO:0060271"
                     /db_xref="GO:0060271"
                     /db_xref="GO:0060285"
                     /db_xref="GO:0060285"
                     /db_xref="GO:0097546"
                     /db_xref="GO:0097546"
                     /db_xref="GO:1902017"
                     /db_xref="GO:1902017"
                     /db_xref="protein_id:EDO96191.1"
                     /db_xref="protein_id:PNW83496"
                     /db_xref="protein_id:PNW83496.1"
                     /db_xref="Reactome:R-HSA-5620924"
                     /db_xref="STRING:3055.EDO96191"
                     /db_xref="UniParc:UPI0000EFDF87"
                     /db_xref="UniParc:UPI0000EFDF87"
                     /codon_start=3
                     /standard_name="CHLRE 05g241637v5 CDS"
     misc_feature    752..754
                     /standard_name="Mutated PAM"
     misc_feature    755..772
                     /note="Geneious type: Tag"
                     /standard_name="GS linker"
     misc_feature    773..1480
                     /locus_tag="Chlamy mNeonGreen"
                     /note="Geneious type: Tag"
                     /standard_name="mNeonGreen"
     gene            <1484..1854
                     /gene="CHLRE_10g431150v5"
                     /note="hypothetical protein"
                     /gene="FAP256"
                     /note="Geneious type: 3'UTR"
                     /standard_name="CHLRE 10g431150v5"
     misc_feature    1888..1908
                     /note="Geneious type: ligation"
                     /standard_name="Ligation"
     regulatory      1913..2128
                     /note="Geneious type: promoter"
                     /standard_name="rbcS2-P"
     intron          2137..2281
                     /locus_tag="rbcS2 intron1"
                     /standard_name="rbcS2-i1"
     misc_feature    2326..2898
                     /locus_tag="Chlamy NAT-R"
                     /note="Geneious type: CDS"
                     /standard_name="crNAT"
     3'UTR           2973..3205
                     /locus_tag="rbcS2 3' UTR"
                     /standard_name="rbcS2-T"
     3'UTR           <3194..3205
                     /locus_tag="rbcS2 3' UTR"
                     /standard_name="3'UTR"
     misc_feature    3194..3218
                     /note="Geneious type: ligation"
                     /standard_name="Ligation"
     gene            <3219..>3268
                     /gene="CHLRE_10g431150v5"
                     /note="hypothetical protein"
                     /gene="FAP256"
                     /standard_name="CHLRE 10g431150v5 gene"
     CDS             <3219..3229
                     /gene="CHLRE_10g431150v5"
                     /protein_id="PNW77316"
                     /note="transcript_id=PNW77316"
                     /db_xref="RefSeq_peptide:XP_001702680.1"
                     /db_xref="RefSeq_dna:XM_001702452.1"
                     /db_xref="RefSeq_dna:XM_001702628.1"
                     /db_xref="Uniprot/SPTREMBL:A0A2K3D9W0"
                     /db_xref="Uniprot/SPTREMBL:A8IBC1"
                     /db_xref="GO:0003777"
                     /db_xref="GO:0003777"
                     /db_xref="GO:0003777"
                     /db_xref="GO:0005488"
                     /db_xref="GO:0005515"
                     /db_xref="GO:0005871"
                     /db_xref="GO:0005871"
                     /db_xref="GO:0005871"
                     /db_xref="GO:0005929"
                     /db_xref="GO:0031514"
                     /db_xref="protein_id:PNW77316"
                     /db_xref="protein_id:PNW77316.1"
                     /db_xref="Reactome:R-HSA-2132295"
                     /db_xref="Reactome:R-HSA-5625970"
                     /db_xref="Reactome:R-HSA-6811434"
                     /db_xref="Reactome:R-HSA-983189"
                     /db_xref="UniParc:UPI000CCD4799"
                     /db_xref="UniParc:UPI000CCD4799"
                     /translation="SD"
                     /codon_start=3
                     /standard_name="CHLRE 10g431150v5 CDS"
     misc_feature    3480..3504
                     /note="Geneious type: ligation"
                     /standard_name="Ligation"
     misc_binding    complement(3511..3533)
                     /locus_tag="LacO"
     misc_feature    3513..3529
                     /note="Lac operon operator"
                     /note="Derived using Geneious Prime 2020.2.2 'Annotate
                     from Database' based on nucleotide similarity"
                     /standard_name="lacO"
     regulatory      complement(3537..3567)
                     /note="Geneious type: promoter"
                     /note="promoter sequence of the lac operon"
                     /regulatory_class="promoter"
                     /note="Derived using Geneious Prime 2020.2.2 'Annotate
                     from Database' based on nucleotide similarity"
                     /standard_name="lac"
     rep_origin      complement(3873..4555)
     CDS             complement(4650..5510)
                     /note="confers ampicillin resistance"
                     /product="beta-lactamase"
                     /gene="bla"
                     /note="Derived using Geneious Prime 2020.2.2 'Annotate
                     from Database' based on nucleotide similarity"
                     /standard_name="ampR"
     regulatory      complement(5511..5615)
                     /note="Geneious type: promoter"
                     /note="Promoter for ampicillin resistance gene
                     (b-lactamase)"
                     /regulatory_class="promoter"
                     /note="Derived using Geneious Prime 2020.2.2 'Annotate
                     from Database' based on nucleotide similarity"
                     /standard_name="amp"
ORIGIN      
        1 tcgcgcgttt cggtgatgac ggtgaaaacc tctgacacat gcagctcccg gagacggtca
       61 cagcttgtct gtaagcggat gccgggagca gacaagcccg tcagggcgcg tcagcgggtg
      121 ttggcgggtg tcggggctgg cttaactatg cggcatcaga gcagattgta ctgagagtgc
      181 accatatgcg gtgtgaaata ccgcacagat gcgtaaggag aaaataccgc atcaggcgcc
      241 attcgccatt caggctgcgc aactgttggg aagggcgatc ggtgcgggcc tcttcgctat
      301 tacgccagct ggcgaaaggg ggatgtgctg caaggcgatt aagttgggta acgccagggt
      361 tttcccagtc acgacgttgt aaaacgacgg ccagtgccaa gcttgcatgc ctgcagcggc
      421 ggggagctcg ctgaggcttg acatgattgg tgcgtatgtt tgtatgaagc tacaggactg
      481 atttggcggg ctatgagggc gggggaagct ctggaagggc cgcgatgggg cgcgcggcgt
      541 ccagaaggcg ccatacggcc cgctggcggc acccatccgg tataaaagcc cgcgaccccg
      601 aacggtgacc tccactttca gcgacaaacg agcacttata catacgcgac tattctgccg
      661 ctatacataa ccactcagga gctctatccg gcagtgggcg ctggggccgg accacccgga
      721 cgtgctggcc atcaaggacg tgctcaactc cgacgggagc tccagctcgg gcatggtctc
      781 gaagggtgag gaggacaaca tggcctccct ccctgcgacg cacgagctcc acattttcgg
      841 cagcattaac ggggtggact tcgacatggt cgggcagggt accggtaacc ccaacgacgg
      901 ctacgaggag ctgaacctca agagcaccaa gggtgacctc cagttttcgc cgtggattct
      961 ggtccctcat atcgggtacg ggttccacca gtacctgccg taccctgatg ggatgtcccc
     1021 gttccaggcc gccatggtcg acggctccgg ttaccaggtg catcgcacga tgcagttcga
     1081 ggacggtgcc agcctgaccg tcaactaccg gtacacgtac gaggggtccc atattaaggg
     1141 cgaggcgcag gtgaagggca cgggttttcc tgcggacggt ccggtgatga ccaacagcct
     1201 caccgctgct gattggtgcc ggtcgaagaa gacgtacccg aacgacaaga cgattattag
     1261 caccttcaag tggagctaca ccacgggcaa cggtaagcgg taccggtcca cggcgcggac
     1321 gacctacacc ttcgctaagc ctatggccgc taactacctg aagaaccagc ccatgtacgt
     1381 ctttcgcaag accgagctga agcactccaa gacggagctc aactttaagg agtggcagaa
     1441 ggcttttacc gacgtgatgg gtatggatga gctgtacaag taagagctgc tgctgaggaa
     1501 gagcaggagg aggaggcagg ggacgacggc agcagggagc tgcgggggac attgctgagc
     1561 ggaggaaggg caggatgcgg cagggcccga ggcggcacca gctgcgactg ggaggcctga
     1621 ggtgtgtgcg gcgtgcgggg cagggcacgc accacgttgg gtgaagtgtg gagtaggtgg
     1681 tggtcctggc tggaggggcg aatgccgcaa gcaagtgctg tttggtgggc gtgtcacgga
     1741 acagccaggt gtgttgcggc cgcaccagtt ttcggccatc gccggaagcc gcccgcacgt
     1801 tgacggcgac gtagacaagt gcaagaccag ttgactatgt aaggaaagct ttcccaaccc
     1861 tgctgacccg tcggtctgca agactagctt aagatcccat caagcttgca tgccgggcgc
     1921 gccagaagga gcgcagccaa accaggatga tgtttgatgg ggtatttgag cacttgcaac
     1981 ccttatccgg aagccccctg gcccacaaag gctaggcgcc aatgcaagca gttcgcatgc
     2041 agcccctgga gcggtgccct cctgataaac cggccagggg gcctatgttc tttacttttt
     2101 tacaagagaa gtcactcaac atcttaaaat ggccaggtga gtcgacgagc aagcccggcg
     2161 gatcaggcag cgtgcttgca gatttgactt gcaacgcccg cattgtgtcg acgaaggctt
     2221 ttggctcctc tgtcgctgtc tcaagcagca tctaaccctg cgtcgccgtt tccatttgca
     2281 ggatgggatc cctccgccct ccccggtgct gaagaatttc gaagcatggg caccaccctg
     2341 gacgacaccg cgtaccgcta ccgcaccagc gtgcccggcg acgccgaggc gatcgaggcg
     2401 ctggacggca gcttcaccac cgacaccgtg ttccgcgtga ccgccaccgg cgacggcttc
     2461 accctgcgcg aggtgcccgt ggaccccccc ctgaccaagg tgttccccga cgacgagtcc
     2521 gacgacgaga gcgacgacgg cgaggacggc gaccccgaca gccgcacctt cgtggcgtac
     2581 ggcgacgacg gcgacctggc cggcttcgtg gtcgtgagct acagcggctg gaaccgccgc
     2641 ctgaccgtgg aggacatcga ggtggcgccc gagcaccgcg gccacggcgt gggccgcgcc
     2701 ctgatgggcc tggccaccga gttcgcgcgc gagcgcggcg cgggccacct gtggctggag
     2761 gtgaccaacg tgaacgcccc cgcgatccac gcctaccgcc gcatgggctt caccctgtgc
     2821 ggcctggaca ccgccctgta cgacggcacc gcgagcgacg gcgagcaggc cctgtacatg
     2881 agcatgccct gcccctaagg gacctgatgg tgttggtggc tgggtagggt tgcgtcgcgt
     2941 gggtgacagc acagtgtgga cgttgggatc cccgctccgt gtaaatggag gcgctcgttg
     3001 atctgagcct tgccccctga cgaacggcgg tggatggaag atactgctct caagtgctga
     3061 agcggtagct tagctccccg tttcgtgctg atcagtcttt ttcaacacgt aaaaagcgga
     3121 ggagttttgc aattttgttg gttgtaacga tcctccgttg attttggcct ctttctccat
     3181 gggcgggctg ggcgtatttg aagcgggtac cgagctcgac tcggactgag agctgctgct
     3241 gaggaagagc aggaggagga ggcaggggca ctgcattctc aaggcaggag ctcggagctc
     3301 ctctcaaagg gatccgccag gggagggccg acgcgaggag tgagagctct gatatccagg
     3361 tccggttggg ccaaaggggc gcaactagca gaacctgttc ctcgttctcc ctgaccttgc
     3421 acagtaactg cgcgagcaag ctcactgggg gaaacgcata cttgcgcatg ccccgaattc
     3481 gtaatcatgt catagctgtt tcctgtgtga aattgttatc cgctcacaat tccacacaac
     3541 atacgagccg gaagcataaa gtgtaaagcc tggggtgcct aatgagtgag ctaactcaca
     3601 ttaattgcgt tgcgctcact gcccgctttc cagtcgggaa acctgtcgtg ccagctgcat
     3661 taatgaatcg gccaacgcgc ggggagaggc ggtttgcgta ttgggcgctc ttccgcttcc
     3721 tcgctcactg actcgctgcg ctcggtcgtt cggctgcggc gagcggtatc agctcactca
     3781 aaggcggtaa tacggttatc cacagaatca ggggataacg caggaaagaa catgtgagca
     3841 aaaggccagc aaaaggccag gaaccgtaaa aaggccgcgt tgctggcgtt tttccatagg
     3901 ctccgccccc ctgacgagca tcacaaaaat cgacgctcaa gtcagaggtg gcgaaacccg
     3961 acaggactat aaagatacca ggcgtttccc cctggaagct ccctcgtgcg ctctcctgtt
     4021 ccgaccctgc cgcttaccgg atacctgtcc gcctttctcc cttcgggaag cgtggcgctt
     4081 tctcaaagct cacgctgtag gtatctcagt tcggtgtagg tcgttcgctc caagctgggc
     4141 tgtgtgcacg aaccccccgt tcagcccgac cgctgcgcct tatccggtaa ctatcgtctt
     4201 gagtccaacc cggtaagaca cgacttatcg ccactggcag cagccactgg taacaggatt
     4261 agcagagcga ggtatgtagg cggtgctaca gagttcttga agtggtggcc taactacggc
     4321 tacactagaa gaacagtatt tggtatctgc gctctgctga agccagttac cttcggaaaa
     4381 agagttggta gctcttgatc cggcaaacaa accaccgctg gtagcggtgg tttttttgtt
     4441 tgcaagcagc agattacgcg cagaaaaaaa ggatctcaag aagatccttt gatcttttct
     4501 acggggtctg acgctcagtg gaacgaaaac tcacgttaag ggattttggt catgagatta
     4561 tcaaaaagga tcttcaccta gatcctttta aattaaaaat gaagttttaa atcaatctaa
     4621 agtatatatg agtaaacttg gtctgacagt taccaatgct taatcagtga ggcacctatc
     4681 tcagcgatct gtctatttcg ttcatccata gttgcctgac tccccgtcgt gtagataact
     4741 acgatacggg agggcttacc atctggcccc agtgctgcaa tgataccgcg agacccacgc
     4801 tcaccggctc cagatttatc agcaataaac cagccagccg gaagggccga gcgcagaagt
     4861 ggtcctgcaa ctttatccgc ctccatccag tctattaatt gttgccggga agctagagta
     4921 agtagttcgc cagttaatag tttgcgcaac gttgttgcca ttgctacagg catcgtggtg
     4981 tcacgctcgt cgtttggtat ggcttcattc agctccggtt cccaacgatc aaggcgagtt
     5041 acatgatccc ccatgttgtg caaaaaagcg gttagctcct tcggtcctcc gatcgttgtc
     5101 agaagtaagt tggccgcagt gttatcactc atggttatgg cagcactgca taattctctt
     5161 actgtcatgc catccgtaag atgcttttct gtgactggtg agtactcaac caagtcattc
     5221 tgagaatagt gtatgcggcg accgagttgc tcttgcccgg cgtcaatacg ggataatacc
     5281 gcgccacata gcagaacttt aaaagtgctc atcattggaa aacgttcttc ggggcgaaaa
     5341 ctctcaagga tcttaccgct gttgagatcc agttcgatgt aacccactcg tgcacccaac
     5401 tgatcttcag catcttttac tttcaccagc gtttctgggt gagcaaaaac aggaaggcaa
     5461 aatgccgcaa aaaagggaat aagggcgaca cggaaatgtt gaatactcat actcttcctt
     5521 tttcaatatt attgaagcat ttatcagggt tattgtctca tgagcggata catatttgaa
     5581 tgtatttaga aaaataaaca aataggggtt ccgcgcacat ttccccgaaa agtgccacct
     5641 gacgtctaag aaaccattat tatcatgaca ttaacctata aaaataggcg tatcacgagg
     5701 ccctttcgtc
//
