# Supplementary material for: Efficient precision editing of endogenous Chlamydomonas reinhardtii genes with CRISPR-Cas
Source: Cell Rep Methods. 2023 Aug 22;3(8):100562. doi: 10.1016/j.crmeth.2023.100562 (PMC10475843; doi:10.1016/j.crmeth.2023.100562)
Supplement: Data S1. Genomic regions of all mutant lines produced in the scope of this work, as well as vector maps of the plasmids and guide sequences used in the mutagenesis process, related to Figures 1, 2, and 4 [file mmc3.zip › vectors/donorVectors/pAPN_FMG1B-mNG_ki.gb]

LOCUS       pAPN_FMG1B-mNG_ki_publication        5926 bp    DNA     circular UNA 22-MAR-2023
DEFINITION  Gibson/Homology Cloning ligation product.
ACCESSION   urn.local.adrian.2j-g1zo8jm
VERSION     urn.local.adrian.2j-g1zo8jm
KEYWORDS    .
SOURCE      
  ORGANISM  .
FEATURES             Location/Qualifiers
     CDS             complement(236..418)
                     /note="lacZ alpha fragment"
                     /product="LacZ alpha fragment"
                     /gene="LacZa"
                     /note="Derived using Geneious Prime 2020.2.2 'Annotate
                     from Database' based on nucleotide similarity"
                     /standard_name="lacZa"
     CDS             complement(239..307)
                     /locus_tag="LacZ alpha"
                     /standard_name="CDS"
     misc_feature    654..678
                     /note="Geneious type: ligation"
                     /standard_name="Ligation"
     misc_feature    711..718
                     /standard_name="BspQI"
     gene            <719..>768
                     /gene="CHLRE_09g392867v5"
                     /note="hypothetical protein"
                     /standard_name="CHLRE 09g392867v5 gene"
     CDS             <719..1496
                     /gene="CHLRE_05g241637v5"
                     /protein_id="PNW83496"
                     /note="transcript_id=PNW83496"
                     /db_xref="Uniprot/SWISSPROT:A2T2X4"
                     /db_xref="RefSeq_peptide:XP_001691140.1"
                     /db_xref="Uniprot/SPTREMBL:A0A2K3DSI4"
                     /db_xref="EMBL:DQ787426"
                     /db_xref="GO:0005515"
                     /db_xref="GO:0005737"
                     /db_xref="GO:0005737"
                     /db_xref="GO:0005813"
                     /db_xref="GO:0005813"
                     /db_xref="GO:0005856"
                     /db_xref="GO:0005929"
                     /db_xref="GO:0005929"
                     /db_xref="GO:0008022"
                     /db_xref="GO:0008022"
                     /db_xref="GO:0015031"
                     /db_xref="GO:0015031"
                     /db_xref="GO:0030992"
                     /db_xref="GO:0030992"
                     /db_xref="GO:0030992"
                     /db_xref="GO:0030992"
                     /db_xref="GO:0031514"
                     /db_xref="GO:0031514"
                     /db_xref="GO:0031514"
                     /db_xref="GO:0031514"
                     /db_xref="GO:0031647"
                     /db_xref="GO:0031647"
                     /db_xref="GO:0035082"
                     /db_xref="GO:0035082"
                     /db_xref="GO:0036064"
                     /db_xref="GO:0042073"
                     /db_xref="GO:0042073"
                     /db_xref="GO:0042073"
                     /db_xref="GO:0042073"
                     /db_xref="GO:0042073"
                     /db_xref="GO:0042995"
                     /db_xref="GO:0044782"
                     /db_xref="GO:0044782"
                     /db_xref="GO:0050821"
                     /db_xref="GO:0050821"
                     /db_xref="GO:0060170"
                     /db_xref="GO:0060170"
                     /db_xref="GO:0060271"
                     /db_xref="GO:0060271"
                     /db_xref="GO:0060271"
                     /db_xref="GO:0060285"
                     /db_xref="GO:0060285"
                     /db_xref="GO:0097546"
                     /db_xref="GO:0097546"
                     /db_xref="GO:1902017"
                     /db_xref="GO:1902017"
                     /db_xref="protein_id:EDO96191.1"
                     /db_xref="protein_id:PNW83496"
                     /db_xref="protein_id:PNW83496.1"
                     /db_xref="Reactome:R-HSA-5620924"
                     /db_xref="STRING:3055.EDO96191"
                     /db_xref="UniParc:UPI0000EFDF87"
                     /db_xref="UniParc:UPI0000EFDF87"
                     /codon_start=2
                     /standard_name="mNeonGreen"
     misc_feature    769..793
                     /note="Geneious type: ligation"
                     /standard_name="Ligation"
     misc_feature    1487..1506
                     /note="Geneious type: ligation"
                     /standard_name="Ligation"
     gene            <1497..1912
                     /gene="CHLRE_09g392867v5"
                     /note="hypothetical protein"
                     /note="Geneious type: 3'UTR"
                     /standard_name="CHLRE 09g392867v5"
     misc_feature    2277..2297
                     /note="Geneious type: ligation"
                     /standard_name="Ligation"
     regulatory      2302..2517
                     /note="Geneious type: promoter"
                     /standard_name="rbcS2-P"
     intron          2526..2670
                     /locus_tag="rbcS2 intron1"
                     /standard_name="rbcS2-i2"
     CDS             2715..3287
                     /locus_tag="Chlamy NAT-R"
                     /standard_name="crNAT"
     3'UTR           3362..3594
                     /locus_tag="rbcS2 3' UTR"
                     /standard_name="rbcS2-T"
     misc_feature    3583..3607
                     /note="Geneious type: ligation"
                     /standard_name="Ligation"
     gene            <3608..>3657
                     /gene="CHLRE_09g392867v5"
                     /note="hypothetical protein"
                     /standard_name="CHLRE 09g392867v5 gene"
     CDS             <3608..3609
                     /gene="CHLRE_09g392867v5"
                     /protein_id="PNW78240"
                     /note="transcript_id=PNW78240"
                     /db_xref="RefSeq_peptide:XP_001695166.1"
                     /db_xref="RefSeq_peptide:XP_001703621.1"
                     /db_xref="Uniprot/SPTREMBL:A0A2K3DCH9"
                     /db_xref="Uniprot/SPTREMBL:A8J1T9"
                     /db_xref="Uniprot/SPTREMBL:Q84X68"
                     /db_xref="GO:0016020"
                     /db_xref="GO:0016021"
                     /db_xref="GO:0016021"
                     /db_xref="GO:0031514"
                     /db_xref="protein_id:PNW78240"
                     /db_xref="protein_id:PNW78240.1"
                     /db_xref="UniParc:UPI000CCD0A8D"
                     /db_xref="UniParc:UPI000CCD0A8D"
                     /translation
                     /codon_start=3
                     /standard_name="CHLRE 09g392867v5 CDS"
     misc_feature    complement(3659..3665)
                     /standard_name="BspQI"
     misc_feature    3696..3720
                     /note="Geneious type: ligation"
                     /standard_name="Ligation"
     misc_binding    complement(3727..3749)
                     /locus_tag="LacO"
     misc_feature    3729..3745
                     /note="Lac operon operator"
                     /note="Derived using Geneious Prime 2020.2.2 'Annotate
                     from Database' based on nucleotide similarity"
                     /standard_name="lacO"
     regulatory      complement(3753..3783)
                     /note="Geneious type: promoter"
                     /note="promoter sequence of the lac operon"
                     /regulatory_class="promoter"
                     /note="Derived using Geneious Prime 2020.2.2 'Annotate
                     from Database' based on nucleotide similarity"
                     /standard_name="lac"
     rep_origin      complement(4089..4771)
     CDS             complement(4866..5726)
                     /note="confers ampicillin resistance"
                     /product="beta-lactamase"
                     /gene="bla"
                     /note="Derived using Geneious Prime 2020.2.2 'Annotate
                     from Database' based on nucleotide similarity"
                     /standard_name="ampR"
     regulatory      complement(5727..5831)
                     /note="Geneious type: promoter"
                     /note="Promoter for ampicillin resistance gene
                     (b-lactamase)"
                     /regulatory_class="promoter"
                     /note="Derived using Geneious Prime 2020.2.2 'Annotate
                     from Database' based on nucleotide similarity"
                     /standard_name="amp"
ORIGIN      
        1 tcgcgcgttt cggtgatgac ggtgaaaacc tctgacacat gcagctcccg gagacggtca
       61 cagcttgtct gtaagcggat gccgggagca gacaagcccg tcagggcgcg tcagcgggtg
      121 ttggcgggtg tcggggctgg cttaactatg cggcatcaga gcagattgta ctgagagtgc
      181 accatatgcg gtgtgaaata ccgcacagat gcgtaaggag aaaataccgc atcaggcgcc
      241 attcgccatt caggctgcgc aactgttggg aagggcgatc ggtgcgggcc tcttcgctat
      301 tacgccagct ggcgaaaggg ggatgtgctg caaggcgatt aagttgggta acgccagggt
      361 tttcccagtc acgacgttgt aaaacgacgg ccagtgccaa gcttgcatgc ctgcagcggc
      421 ggggagctcg ctgaggcttg acatgattgg tgcgtatgtt tgtatgaagc tacaggactg
      481 atttggcggg ctatgagggc gggggaagct ctggaagggc cgcgatgggg cgcgcggcgt
      541 ccagaaggcg ccatacggcc cgctggcggc acccatccgg tataaaagcc cgcgaccccg
      601 aacggtgacc tccactttca gcgacaaacg agcacttata catacgcgac tattctgccg
      661 ctatacataa ccactcagga gctctatgtg acaatgcttc cgtgacgccg gctcttctca
      721 tgcgccgccg caagcagaac gtggcggcgg cgggccaggc caccgcctcg gggagcagct
      781 cgggcatggt ctcgaagggt gaggaggaca acatggcctc cctccctgcg acgcacgagc
      841 tccacatttt cggcagcatt aacggggtgg acttcgacat ggtcgggcag ggtaccggta
      901 accccaacga cggctacgag gagctgaacc tcaagagcac caagggtgac ctccagtttt
      961 cgccgtggat tctggtccct catatcgggt acgggttcca ccagtacctg ccgtaccctg
     1021 atgggatgtc cccgttccag gccgccatgg tcgacggctc cggttaccag gtgcatcgca
     1081 cgatgcagtt cgaggacggt gccagcctga ccgtcaacta ccggtacacg tacgaggggt
     1141 cccatattaa gggcgaggcg caggtgaagg gcacgggttt tcctgcggac ggtccggtga
     1201 tgaccaacag cctcaccgct gctgattggt gccggtcgaa gaagacgtac ccgaacgaca
     1261 agacgattat tagcaccttc aagtggagct acaccacggg caacggtaag cggtaccggt
     1321 ccacggcgcg gacgacctac accttcgcta agcctatggc cgctaactac ctgaagaacc
     1381 agcccatgta cgtctttcgc aagaccgagc tgaagcactc caagacggag ctcaacttta
     1441 aggagtggca gaaggctttt accgacgtga tgggtatgga tgagctgtac aagtaacagt
     1501 tagttgattt gagtcgattt gtgaatcgta catagcagat taggaagtga acacttcatt
     1561 gcgtgttacc tacacaaggg ggctgcacac atgcgtgacg tgtgcgacag ccctgcattc
     1621 attgtgtgcg tgctgtgtgt tgtcgtcttg gcggccaggt cctaacctcg taataccaca
     1681 agacatgaat tcatgtttgt ttggattggg cgcggcaacc cagattgttg gccctgaaac
     1741 cggagacgac ctaagactga cttcagcccc agaagggcgt ttgtaatccg tgtggttcat
     1801 ggtaacgttt caggtcttgt gcacttggga tgctagcgcg gaagggtagg ttgtggaagg
     1861 ggaaagatgg gtggcatcac acgtgcaacc tagcctgtaa cagcctgcca gcacctacct
     1921 accagctgcg tgtcgtccct gctcgtgtca ggcttacctg gggcgacagc cagagggacg
     1981 gaaatgaagg gggttgtcgg ggggcagcac ctctagcatc aggttaaggg caaggccaac
     2041 accaacacgg ggttgcaatt tccacatctg gcatcccatg cacaaagccc aataggcaat
     2101 aggcccagcg ctaaccccgt tcctaccgtc ccccctaaca cccatgtgtg cacatccagc
     2161 gccagcggcg ctgttgcatt ccatcccctc aagccgctag gccgcagccc cacagtaccc
     2221 ctgaatgcat gtagcctgct gagtgtgaca gtcgttcccc tgagtgtagt gactagctta
     2281 agatcccatc aagcttgcat gccgggcgcg ccagaaggag cgcagccaaa ccaggatgat
     2341 gtttgatggg gtatttgagc acttgcaacc cttatccgga agccccctgg cccacaaagg
     2401 ctaggcgcca atgcaagcag ttcgcatgca gcccctggag cggtgccctc ctgataaacc
     2461 ggccaggggg cctatgttct ttactttttt acaagagaag tcactcaaca tcttaaaatg
     2521 gccaggtgag tcgacgagca agcccggcgg atcaggcagc gtgcttgcag atttgacttg
     2581 caacgcccgc attgtgtcga cgaaggcttt tggctcctct gtcgctgtct caagcagcat
     2641 ctaaccctgc gtcgccgttt ccatttgcag gatgggatcc ctccgccctc cccggtgctg
     2701 aagaatttcg aagcatgggc accaccctgg acgacaccgc gtaccgctac cgcaccagcg
     2761 tgcccggcga cgccgaggcg atcgaggcgc tggacggcag cttcaccacc gacaccgtgt
     2821 tccgcgtgac cgccaccggc gacggcttca ccctgcgcga ggtgcccgtg gacccccccc
     2881 tgaccaaggt gttccccgac gacgagtccg acgacgagag cgacgacggc gaggacggcg
     2941 accccgacag ccgcaccttc gtggcgtacg gcgacgacgg cgacctggcc ggcttcgtgg
     3001 tcgtgagcta cagcggctgg aaccgccgcc tgaccgtgga ggacatcgag gtggcgcccg
     3061 agcaccgcgg ccacggcgtg ggccgcgccc tgatgggcct ggccaccgag ttcgcgcgcg
     3121 agcgcggcgc gggccacctg tggctggagg tgaccaacgt gaacgccccc gcgatccacg
     3181 cctaccgccg catgggcttc accctgtgcg gcctggacac cgccctgtac gacggcaccg
     3241 cgagcgacgg cgagcaggcc ctgtacatga gcatgccctg cccctaaggg acctgatggt
     3301 gttggtggct gggtagggtt gcgtcgcgtg ggtgacagca cagtgtggac gttgggatcc
     3361 ccgctccgtg taaatggagg cgctcgttga tctgagcctt gccccctgac gaacggcggt
     3421 ggatggaaga tactgctctc aagtgctgaa gcggtagctt agctccccgt ttcgtgctga
     3481 tcagtctttt tcaacacgta aaaagcggag gagttttgca attttgttgg ttgtaacgat
     3541 cctccgttga ttttggcctc tttctccatg ggcgggctgg gcgtatttga agcgggtacc
     3601 gagctcgaat aaggcgtgtt aaacgcaatg ctccagttag ttgatttgag tcgattttga
     3661 agagcattct caaggcagga gctcggagct caattcgtaa tcatgtcata gctgtttcct
     3721 gtgtgaaatt gttatccgct cacaattcca cacaacatac gagccggaag cataaagtgt
     3781 aaagcctggg gtgcctaatg agtgagctaa ctcacattaa ttgcgttgcg ctcactgccc
     3841 gctttccagt cgggaaacct gtcgtgccag ctgcattaat gaatcggcca acgcgcgggg
     3901 agaggcggtt tgcgtattgg gcgctcttcc gcttcctcgc tcactgactc gctgcgctcg
     3961 gtcgttcggc tgcggcgagc ggtatcagct cactcaaagg cggtaatacg gttatccaca
     4021 gaatcagggg ataacgcagg aaagaacatg tgagcaaaag gccagcaaaa ggccaggaac
     4081 cgtaaaaagg ccgcgttgct ggcgtttttc cataggctcc gcccccctga cgagcatcac
     4141 aaaaatcgac gctcaagtca gaggtggcga aacccgacag gactataaag ataccaggcg
     4201 tttccccctg gaagctccct cgtgcgctct cctgttccga ccctgccgct taccggatac
     4261 ctgtccgcct ttctcccttc gggaagcgtg gcgctttctc aaagctcacg ctgtaggtat
     4321 ctcagttcgg tgtaggtcgt tcgctccaag ctgggctgtg tgcacgaacc ccccgttcag
     4381 cccgaccgct gcgccttatc cggtaactat cgtcttgagt ccaacccggt aagacacgac
     4441 ttatcgccac tggcagcagc cactggtaac aggattagca gagcgaggta tgtaggcggt
     4501 gctacagagt tcttgaagtg gtggcctaac tacggctaca ctagaagaac agtatttggt
     4561 atctgcgctc tgctgaagcc agttaccttc ggaaaaagag ttggtagctc ttgatccggc
     4621 aaacaaacca ccgctggtag cggtggtttt tttgtttgca agcagcagat tacgcgcaga
     4681 aaaaaaggat ctcaagaaga tcctttgatc ttttctacgg ggtctgacgc tcagtggaac
     4741 gaaaactcac gttaagggat tttggtcatg agattatcaa aaaggatctt cacctagatc
     4801 cttttaaatt aaaaatgaag ttttaaatca atctaaagta tatatgagta aacttggtct
     4861 gacagttacc aatgcttaat cagtgaggca cctatctcag cgatctgtct atttcgttca
     4921 tccatagttg cctgactccc cgtcgtgtag ataactacga tacgggaggg cttaccatct
     4981 ggccccagtg ctgcaatgat accgcgagac ccacgctcac cggctccaga tttatcagca
     5041 ataaaccagc cagccggaag ggccgagcgc agaagtggtc ctgcaacttt atccgcctcc
     5101 atccagtcta ttaattgttg ccgggaagct agagtaagta gttcgccagt taatagtttg
     5161 cgcaacgttg ttgccattgc tacaggcatc gtggtgtcac gctcgtcgtt tggtatggct
     5221 tcattcagct ccggttccca acgatcaagg cgagttacat gatcccccat gttgtgcaaa
     5281 aaagcggtta gctccttcgg tcctccgatc gttgtcagaa gtaagttggc cgcagtgtta
     5341 tcactcatgg ttatggcagc actgcataat tctcttactg tcatgccatc cgtaagatgc
     5401 ttttctgtga ctggtgagta ctcaaccaag tcattctgag aatagtgtat gcggcgaccg
     5461 agttgctctt gcccggcgtc aatacgggat aataccgcgc cacatagcag aactttaaaa
     5521 gtgctcatca ttggaaaacg ttcttcgggg cgaaaactct caaggatctt accgctgttg
     5581 agatccagtt cgatgtaacc cactcgtgca cccaactgat cttcagcatc ttttactttc
     5641 accagcgttt ctgggtgagc aaaaacagga aggcaaaatg ccgcaaaaaa gggaataagg
     5701 gcgacacgga aatgttgaat actcatactc ttcctttttc aatattattg aagcatttat
     5761 cagggttatt gtctcatgag cggatacata tttgaatgta tttagaaaaa taaacaaata
     5821 ggggttccgc gcacatttcc ccgaaaagtg ccacctgacg tctaagaaac cattattatc
     5881 atgacattaa cctataaaaa taggcgtatc acgaggccct ttcgtc
//
