# Supplementary material for: Efficient precision editing of endogenous Chlamydomonas reinhardtii genes with CRISPR-Cas
Source: Cell Rep Methods. 2023 Aug 22;3(8):100562. doi: 10.1016/j.crmeth.2023.100562 (PMC10475843; doi:10.1016/j.crmeth.2023.100562)
Supplement: Data S1. Genomic regions of all mutant lines produced in the scope of this work, as well as vector maps of the plasmids and guide sequences used in the mutagenesis process, related to Figures 1, 2, and 4 [file mmc3.zip › vectors/donorVectors/pAPN_IFT140-ko1-PAR.gb]

LOCUS       pAPN_IFT140-ko1-PAR_publication        4636 bp    DNA     circular UNA 22-MAR-2023
DEFINITION  Generated by Gibson/Homology Cloning (pAPN_AphVIII (digested by
            EcoRI, NheI) Fragment 1, us_IFT140-ko1, pAPN_AphVIII (digested by
            EcoRI, NheI) Fragment 2, ds_IFT140-ko1).
ACCESSION   urn.local.adrian.o-g1zmpkv
VERSION     urn.local.adrian.o-g1zmpkv
KEYWORDS    .
SOURCE      
  ORGANISM  .
FEATURES             Location/Qualifiers
     CDS             complement(236..418)
                     /note="lacZ alpha fragment"
                     /product="LacZ alpha fragment"
                     /gene="LacZa"
                     /note="Derived using Geneious Prime 2020.2.2 'Annotate
                     from Database' based on nucleotide similarity"
                     /standard_name="lacZa"
     misc_feature    654..678
                     /note="Geneious type: ligation"
                     /standard_name="Ligation"
     gene            <699..>748
                     /gene="CHLRE_08g362650v5"
                     /note="hypothetical protein"
                     /gene="IFT140"
                     /standard_name="CHLRE 08g362650v5 gene"
     misc_feature    753..773
                     /note="Geneious type: ligation"
                     /standard_name="Ligation"
     regulatory      778..993
                     /note="Geneious type: promoter"
                     /standard_name="rbcS2-P"
     intron          1002..1146
                     /locus_tag="rbcS2 intron1"
                     /standard_name="rbcS2-i1"
     CDS             1189..1992
                     /locus_tag="aph VIII"
                     /standard_name="aphVIII"
     3'UTR           2071..2304
                     /locus_tag="rbcS2 3' UTR"
                     /standard_name="rbcS2-T"
     misc_feature    2293..2317
                     /note="Geneious type: ligation"
                     /standard_name="Ligation"
     gene            <2318..>2367
                     /gene="CHLRE_08g362650v5"
                     /note="hypothetical protein"
                     /gene="IFT140"
                     /standard_name="CHLRE 08g362650v5 gene"
     misc_feature    2406..2430
                     /note="Geneious type: ligation"
                     /standard_name="Ligation"
     regulatory      complement(2463..2493)
                     /note="Geneious type: promoter"
                     /note="promoter sequence of the lac operon"
                     /regulatory_class="promoter"
                     /note="Derived using Geneious Prime 2020.2.2 'Annotate
                     from Database' based on nucleotide similarity"
                     /standard_name="lac"
     rep_origin      complement(2799..3481)
     CDS             complement(3576..4436)
                     /note="confers ampicillin resistance"
                     /product="beta-lactamase"
                     /gene="bla"
                     /note="Derived using Geneious Prime 2020.2.2 'Annotate
                     from Database' based on nucleotide similarity"
                     /standard_name="ampR"
     regulatory      complement(4437..4541)
                     /note="Geneious type: promoter"
                     /note="Promoter for ampicillin resistance gene
                     (b-lactamase)"
                     /regulatory_class="promoter"
                     /note="Derived using Geneious Prime 2020.2.2 'Annotate
                     from Database' based on nucleotide similarity"
                     /standard_name="amp"
ORIGIN      
        1 tcgcgcgttt cggtgatgac ggtgaaaacc tctgacacat gcagctcccg gagacggtca
       61 cagcttgtct gtaagcggat gccgggagca gacaagcccg tcagggcgcg tcagcgggtg
      121 ttggcgggtg tcggggctgg cttaactatg cggcatcaga gcagattgta ctgagagtgc
      181 accatatgcg gtgtgaaata ccgcacagat gcgtaaggag aaaataccgc atcaggcgcc
      241 attcgccatt caggctgcgc aactgttggg aagggcgatc ggtgcgggcc tcttcgctat
      301 tacgccagct ggcgaaaggg ggatgtgctg caaggcgatt aagttgggta acgccagggt
      361 tttcccagtc acgacgttgt aaaacgacgg ccagtgccaa gcttgcatgc ctgcagcggc
      421 ggggagctcg ctgaggcttg acatgattgg tgcgtatgtt tgtatgaagc tacaggactg
      481 atttggcggg ctatgagggc gggggaagct ctggaagggc cgcgatgggg cgcgcggcgt
      541 ccagaaggcg ccatacggcc cgctggcggc acccatccgg tataaaagcc cgcgaccccg
      601 aacggtgacc tccactttca gcgacaaacg agcacttata catacgcgac tattctgccg
      661 ctatacataa ccactcagga gctctatccg gctcttctga gaccaccagc cgctgcatgg
      721 ccatcaacaa cgactccgtc taccgcgcct agcttaagat cccatcaagc ttgcatgccg
      781 ggcgcgccag aaggagcgca gccaaaccag gatgatgttt gatggggtat ttgagcactt
      841 gcaaccctta tccggaagcc ccctggccca caaaggctag gcgccaatgc aagcagttcg
      901 catgcagccc ctggagcggt gccctcctga taaaccggcc agggggccta tgttctttac
      961 ttttttacaa gagaagtcac tcaacatctt aaaatggcca ggtgagtcga cgagcaagcc
     1021 cggcggatca ggcagcgtgc ttgcagattt gacttgcaac gcccgcattg tgtcgacgaa
     1081 ggcttttggc tcctctgtcg ctgtctcaag cagcatctaa ccctgcgtcg ccgtttccat
     1141 ttgcaggatg gccactccgc cctccccggt gctgaagaat ttcgaagcat ggacgatgcg
     1201 ttgcgtgcac tgcggggtcg gtatcccggt tgtgagtggg ttgttgtgga ggatggggcc
     1261 tcgggggctg gtgtttatcg gcttcggggt ggtgggcggg agttgtttgt caaggtggca
     1321 gctctggggg ccggggtggg cttgttgggt gaggctgagc ggctggtgtg gttggcggag
     1381 gtggggattc ccgtacctcg tgttgtggag ggtggtgggg acgagagggt cgcctggttg
     1441 gtcaccgaag cggttccggg gcgtccggcc agtgcgcggt ggccgcggga gcagcggctg
     1501 gacgtggcgg tggcgctcgc ggggctcgct cgttcgctgc acgcgctgga ctgggagcgg
     1561 tgtccgttcg atcgcagtct cgcggtgacg gtgccgcagg cggcccgtgc tgtcgctgaa
     1621 gggagcgtcg acttggagga tctggacgag gagcggaagg ggtggtcggg ggagcggctt
     1681 ctcgccgagc tggagcggac tcggcctgcg gacgaggatc tggcggtttg ccacggtgac
     1741 ctgtgcccgg acaacgtgct gctcgaccct cgtacctgcg aggtgaccgg gctgatcgac
     1801 gtggggcggg tcggccgtgc ggaccggcac tccgatctcg cgctggtgct gcgcgagctg
     1861 gcccacgagg aggacccgtg gttcgggccg gagtgttccg cggcgttcct gcgggagtac
     1921 gggcgcgggt gggatggggc ggtatcggag gaaaagctgg cgttttaccg gctgttggac
     1981 gagttcttct gagggacctg atggtgttgg tggctgggta gggttgcgtc gcgtgggtga
     2041 cagcacagtg tggacgttgg gatcccatcc ccgctccgtg taaatggagg cgctcgttga
     2101 tctgagcctt gccccctgac gaacggcggt ggatggaaga tactgctctc aagtgctgaa
     2161 gcggtagctt agctccccgt ttcgtgctga tcagtctttt tcaacacgta aaaagcggag
     2221 gagttttgca attttgttgg ttgtaacgat cctccgttga ttttggcctc tttctccatg
     2281 ggcgggctgg gcgtatttga agcgggtacc gagctcgtgc cgaaaacaaa gtggaggtcg
     2341 ttaacatggc gggtgagttc ggcaccgtga agagcattct caaggcagga gctcggagct
     2401 caattcgtaa tcatgtcata gctgtttcct gtgtgaaatt gttatccgct cacaattcca
     2461 cacaacatac gagccggaag cataaagtgt aaagcctggg gtgcctaatg agtgagctaa
     2521 ctcacattaa ttgcgttgcg ctcactgccc gctttccagt cgggaaacct gtcgtgccag
     2581 ctgcattaat gaatcggcca acgcgcgggg agaggcggtt tgcgtattgg gcgctcttcc
     2641 gcttcctcgc tcactgactc gctgcgctcg gtcgttcggc tgcggcgagc ggtatcagct
     2701 cactcaaagg cggtaatacg gttatccaca gaatcagggg ataacgcagg aaagaacatg
     2761 tgagcaaaag gccagcaaaa ggccaggaac cgtaaaaagg ccgcgttgct ggcgtttttc
     2821 cataggctcc gcccccctga cgagcatcac aaaaatcgac gctcaagtca gaggtggcga
     2881 aacccgacag gactataaag ataccaggcg tttccccctg gaagctccct cgtgcgctct
     2941 cctgttccga ccctgccgct taccggatac ctgtccgcct ttctcccttc gggaagcgtg
     3001 gcgctttctc aaagctcacg ctgtaggtat ctcagttcgg tgtaggtcgt tcgctccaag
     3061 ctgggctgtg tgcacgaacc ccccgttcag cccgaccgct gcgccttatc cggtaactat
     3121 cgtcttgagt ccaacccggt aagacacgac ttatcgccac tggcagcagc cactggtaac
     3181 aggattagca gagcgaggta tgtaggcggt gctacagagt tcttgaagtg gtggcctaac
     3241 tacggctaca ctagaagaac agtatttggt atctgcgctc tgctgaagcc agttaccttc
     3301 ggaaaaagag ttggtagctc ttgatccggc aaacaaacca ccgctggtag cggtggtttt
     3361 tttgtttgca agcagcagat tacgcgcaga aaaaaaggat ctcaagaaga tcctttgatc
     3421 ttttctacgg ggtctgacgc tcagtggaac gaaaactcac gttaagggat tttggtcatg
     3481 agattatcaa aaaggatctt cacctagatc cttttaaatt aaaaatgaag ttttaaatca
     3541 atctaaagta tatatgagta aacttggtct gacagttacc aatgcttaat cagtgaggca
     3601 cctatctcag cgatctgtct atttcgttca tccatagttg cctgactccc cgtcgtgtag
     3661 ataactacga tacgggaggg cttaccatct ggccccagtg ctgcaatgat accgcgagac
     3721 ccacgctcac cggctccaga tttatcagca ataaaccagc cagccggaag ggccgagcgc
     3781 agaagtggtc ctgcaacttt atccgcctcc atccagtcta ttaattgttg ccgggaagct
     3841 agagtaagta gttcgccagt taatagtttg cgcaacgttg ttgccattgc tacaggcatc
     3901 gtggtgtcac gctcgtcgtt tggtatggct tcattcagct ccggttccca acgatcaagg
     3961 cgagttacat gatcccccat gttgtgcaaa aaagcggtta gctccttcgg tcctccgatc
     4021 gttgtcagaa gtaagttggc cgcagtgtta tcactcatgg ttatggcagc actgcataat
     4081 tctcttactg tcatgccatc cgtaagatgc ttttctgtga ctggtgagta ctcaaccaag
     4141 tcattctgag aatagtgtat gcggcgaccg agttgctctt gcccggcgtc aatacgggat
     4201 aataccgcgc cacatagcag aactttaaaa gtgctcatca ttggaaaacg ttcttcgggg
     4261 cgaaaactct caaggatctt accgctgttg agatccagtt cgatgtaacc cactcgtgca
     4321 cccaactgat cttcagcatc ttttactttc accagcgttt ctgggtgagc aaaaacagga
     4381 aggcaaaatg ccgcaaaaaa gggaataagg gcgacacgga aatgttgaat actcatactc
     4441 ttcctttttc aatattattg aagcatttat cagggttatt gtctcatgag cggatacata
     4501 tttgaatgta tttagaaaaa taaacaaata ggggttccgc gcacatttcc ccgaaaagtg
     4561 ccacctgacg tctaagaaac cattattatc atgacattaa cctataaaaa taggcgtatc
     4621 acgaggccct ttcgtc
//
