# Supplementary material for: Efficient precision editing of endogenous Chlamydomonas reinhardtii genes with CRISPR-Cas
Source: Cell Rep Methods. 2023 Aug 22;3(8):100562. doi: 10.1016/j.crmeth.2023.100562 (PMC10475843; doi:10.1016/j.crmeth.2023.100562)
Supplement: Data S1. Genomic regions of all mutant lines produced in the scope of this work, as well as vector maps of the plasmids and guide sequences used in the mutagenesis process, related to Figures 1, 2, and 4 [file mmc3.zip › vectors/donorVectors/pAPN_IFT46-mScarlet-ki-PAR.gb]

LOCUS       pAPN_IFT46-mScarlet-ki_PAR_publication        6011 bp    DNA     circular UNA 23-MAR-2023
DEFINITION  cTer fused mScarlet knockin for IFT46.
ACCESSION   urn.local.adrian.m-g245uz3
VERSION     urn.local.adrian.m-g245uz3
KEYWORDS    .
SOURCE      
  ORGANISM  .
FEATURES             Location/Qualifiers
     CDS             complement(236..418)
                     /note="lacZ alpha fragment"
                     /product="LacZ alpha fragment"
                     /gene="LacZa"
                     /note="Derived using Geneious Prime 2020.2.2 'Annotate
                     from Database' based on nucleotide similarity"
                     /standard_name="lacZa"
     misc_feature    654..678
                     /note="Geneious type: ligation"
                     /standard_name="Ligation"
     misc_feature    691..698
                     /standard_name="BspQI"
     gene            <699..>748
                     /gene="CHLRE_05g241637v5"
                     /locus_tag="IFT46"
                     /note="hypothetical protein"
                     /standard_name="CHLRE 05g241637v5 gene"
     CDS             722..>748
                     /gene="CHLRE_05g241637v5"
                     /protein_id="PNW83496"
                     /note="transcript_id=PNW83496"
                     /db_xref="Uniprot/SWISSPROT:A2T2X4"
                     /db_xref="RefSeq_peptide:XP_001691140.1"
                     /db_xref="Uniprot/SPTREMBL:A0A2K3DSI4"
                     /db_xref="EMBL:DQ787426"
                     /db_xref="GO:0005515"
                     /db_xref="GO:0005737"
                     /db_xref="GO:0005737"
                     /db_xref="GO:0005813"
                     /db_xref="GO:0005813"
                     /db_xref="GO:0005856"
                     /db_xref="GO:0005929"
                     /db_xref="GO:0005929"
                     /db_xref="GO:0008022"
                     /db_xref="GO:0008022"
                     /db_xref="GO:0015031"
                     /db_xref="GO:0015031"
                     /db_xref="GO:0030992"
                     /db_xref="GO:0030992"
                     /db_xref="GO:0030992"
                     /db_xref="GO:0030992"
                     /db_xref="GO:0031514"
                     /db_xref="GO:0031514"
                     /db_xref="GO:0031514"
                     /db_xref="GO:0031514"
                     /db_xref="GO:0031647"
                     /db_xref="GO:0031647"
                     /db_xref="GO:0035082"
                     /db_xref="GO:0035082"
                     /db_xref="GO:0036064"
                     /db_xref="GO:0042073"
                     /db_xref="GO:0042073"
                     /db_xref="GO:0042073"
                     /db_xref="GO:0042073"
                     /db_xref="GO:0042073"
                     /db_xref="GO:0042995"
                     /db_xref="GO:0044782"
                     /db_xref="GO:0044782"
                     /db_xref="GO:0050821"
                     /db_xref="GO:0050821"
                     /db_xref="GO:0060170"
                     /db_xref="GO:0060170"
                     /db_xref="GO:0060271"
                     /db_xref="GO:0060271"
                     /db_xref="GO:0060271"
                     /db_xref="GO:0060285"
                     /db_xref="GO:0060285"
                     /db_xref="GO:0097546"
                     /db_xref="GO:0097546"
                     /db_xref="GO:1902017"
                     /db_xref="GO:1902017"
                     /db_xref="protein_id:EDO96191.1"
                     /db_xref="protein_id:PNW83496"
                     /db_xref="protein_id:PNW83496.1"
                     /db_xref="Reactome:R-HSA-5620924"
                     /db_xref="STRING:3055.EDO96191"
                     /db_xref="UniParc:UPI0000EFDF87"
                     /db_xref="UniParc:UPI0000EFDF87"
                     /translation="QHMEMENK"
                     /codon_start=2
                     /standard_name="CHLRE 05g241637v5 CDS"
     gene            <749..>809
                     /gene="CHLRE_05g241637v5"
                     /locus_tag="IFT46"
                     /note="hypothetical protein"
                     /standard_name="CHLRE 05g241637v5 gene"
     CDS             <749..>809
                     /gene="CHLRE_05g241637v5"
                     /protein_id="PNW83496"
                     /note="transcript_id=PNW83496"
                     /db_xref="Uniprot/SWISSPROT:A2T2X4"
                     /db_xref="RefSeq_peptide:XP_001691140.1"
                     /db_xref="Uniprot/SPTREMBL:A0A2K3DSI4"
                     /db_xref="EMBL:DQ787426"
                     /db_xref="GO:0005515"
                     /db_xref="GO:0005737"
                     /db_xref="GO:0005737"
                     /db_xref="GO:0005813"
                     /db_xref="GO:0005813"
                     /db_xref="GO:0005856"
                     /db_xref="GO:0005929"
                     /db_xref="GO:0005929"
                     /db_xref="GO:0008022"
                     /db_xref="GO:0008022"
                     /db_xref="GO:0015031"
                     /db_xref="GO:0015031"
                     /db_xref="GO:0030992"
                     /db_xref="GO:0030992"
                     /db_xref="GO:0030992"
                     /db_xref="GO:0030992"
                     /db_xref="GO:0031514"
                     /db_xref="GO:0031514"
                     /db_xref="GO:0031514"
                     /db_xref="GO:0031514"
                     /db_xref="GO:0031647"
                     /db_xref="GO:0031647"
                     /db_xref="GO:0035082"
                     /db_xref="GO:0035082"
                     /db_xref="GO:0036064"
                     /db_xref="GO:0042073"
                     /db_xref="GO:0042073"
                     /db_xref="GO:0042073"
                     /db_xref="GO:0042073"
                     /db_xref="GO:0042073"
                     /db_xref="GO:0042995"
                     /db_xref="GO:0044782"
                     /db_xref="GO:0044782"
                     /db_xref="GO:0050821"
                     /db_xref="GO:0050821"
                     /db_xref="GO:0060170"
                     /db_xref="GO:0060170"
                     /db_xref="GO:0060271"
                     /db_xref="GO:0060271"
                     /db_xref="GO:0060271"
                     /db_xref="GO:0060285"
                     /db_xref="GO:0060285"
                     /db_xref="GO:0097546"
                     /db_xref="GO:0097546"
                     /db_xref="GO:1902017"
                     /db_xref="GO:1902017"
                     /db_xref="protein_id:EDO96191.1"
                     /db_xref="protein_id:PNW83496"
                     /db_xref="protein_id:PNW83496.1"
                     /db_xref="Reactome:R-HSA-5620924"
                     /db_xref="STRING:3055.EDO96191"
                     /db_xref="UniParc:UPI0000EFDF87"
                     /db_xref="UniParc:UPI0000EFDF87"
                     /codon_start=2
                     /standard_name="CHLRE 05g241637v5 CDS"
     misc_feature    810..827
                     /note="Geneious type: Tag"
                     /standard_name="GS linker"
     CDS             810..1526
                     /standard_name="GS-mScarlet"
     misc_feature    828..1523
                     /note="Geneious type: Tag"
                     /standard_name="mScarlet-I"
     gene            <1524..1962
                     /gene="CHLRE_05g241637v5"
                     /locus_tag="IFT46"
                     /note="hypothetical protein"
                     /note="Geneious type: 3'UTR"
                     /standard_name="CHLRE 05g241637v5"
     misc_feature    2128..2148
                     /note="Geneious type: ligation"
                     /standard_name="Ligation"
     regulatory      2153..2368
                     /note="Geneious type: promoter"
                     /locus_tag="rbcS2 5'UTR in pMS188"
                     /standard_name="rbcS2-P"
     intron          2377..2521
                     /locus_tag="rbcS2 intron1"
                     /standard_name="rbcS2-i1"
     CDS             2564..3367
                     /locus_tag="aph VIII"
                     /standard_name="aphVIII"
     3'UTR           3446..3679
                     /locus_tag="rbcS2 3' UTR"
                     /standard_name="rbcS2-T"
     misc_feature    3668..3692
                     /note="Geneious type: ligation"
                     /standard_name="Ligation"
     gene            <3693..>3742
                     /gene="CHLRE_05g241637v5"
                     /locus_tag="IFT46"
                     /note="hypothetical protein"
                     /standard_name="CHLRE 05g241637v5 gene"
     CDS             <3693..>3742
                     /gene="CHLRE_05g241637v5"
                     /protein_id="PNW83496"
                     /note="transcript_id=PNW83496"
                     /db_xref="Uniprot/SWISSPROT:A2T2X4"
                     /db_xref="RefSeq_peptide:XP_001691140.1"
                     /db_xref="Uniprot/SPTREMBL:A0A2K3DSI4"
                     /db_xref="EMBL:DQ787426"
                     /db_xref="GO:0005515"
                     /db_xref="GO:0005737"
                     /db_xref="GO:0005737"
                     /db_xref="GO:0005813"
                     /db_xref="GO:0005813"
                     /db_xref="GO:0005856"
                     /db_xref="GO:0005929"
                     /db_xref="GO:0005929"
                     /db_xref="GO:0008022"
                     /db_xref="GO:0008022"
                     /db_xref="GO:0015031"
                     /db_xref="GO:0015031"
                     /db_xref="GO:0030992"
                     /db_xref="GO:0030992"
                     /db_xref="GO:0030992"
                     /db_xref="GO:0030992"
                     /db_xref="GO:0031514"
                     /db_xref="GO:0031514"
                     /db_xref="GO:0031514"
                     /db_xref="GO:0031514"
                     /db_xref="GO:0031647"
                     /db_xref="GO:0031647"
                     /db_xref="GO:0035082"
                     /db_xref="GO:0035082"
                     /db_xref="GO:0036064"
                     /db_xref="GO:0042073"
                     /db_xref="GO:0042073"
                     /db_xref="GO:0042073"
                     /db_xref="GO:0042073"
                     /db_xref="GO:0042073"
                     /db_xref="GO:0042995"
                     /db_xref="GO:0044782"
                     /db_xref="GO:0044782"
                     /db_xref="GO:0050821"
                     /db_xref="GO:0050821"
                     /db_xref="GO:0060170"
                     /db_xref="GO:0060170"
                     /db_xref="GO:0060271"
                     /db_xref="GO:0060271"
                     /db_xref="GO:0060271"
                     /db_xref="GO:0060285"
                     /db_xref="GO:0060285"
                     /db_xref="GO:0097546"
                     /db_xref="GO:0097546"
                     /db_xref="GO:1902017"
                     /db_xref="GO:1902017"
                     /db_xref="protein_id:EDO96191.1"
                     /db_xref="protein_id:PNW83496"
                     /db_xref="protein_id:PNW83496.1"
                     /db_xref="Reactome:R-HSA-5620924"
                     /db_xref="STRING:3055.EDO96191"
                     /db_xref="UniParc:UPI0000EFDF87"
                     /db_xref="UniParc:UPI0000EFDF87"
                     /translation="DGMSGGGGGMMGGGAD"
                     /codon_start=2
                     /standard_name="CHLRE 05g241637v5 CDS"
     misc_feature    complement(3744..3750)
                     /standard_name="BspQI"
     misc_feature    3781..3805
                     /note="Geneious type: ligation"
                     /standard_name="Ligation"
     misc_binding    complement(3812..3834)
                     /locus_tag="LacO"
     misc_feature    3814..3830
                     /note="Lac operon operator"
                     /note="Derived using Geneious Prime 2020.2.2 'Annotate
                     from Database' based on nucleotide similarity"
                     /standard_name="lacO"
     regulatory      complement(3838..3868)
                     /note="Geneious type: promoter"
                     /note="promoter sequence of the lac operon"
                     /regulatory_class="promoter"
                     /note="Derived using Geneious Prime 2020.2.2 'Annotate
                     from Database' based on nucleotide similarity"
                     /standard_name="lac"
     rep_origin      complement(4174..4856)
     CDS             complement(4951..5811)
                     /note="confers ampicillin resistance"
                     /product="beta-lactamase"
                     /gene="bla"
                     /note="Derived using Geneious Prime 2020.2.2 'Annotate
                     from Database' based on nucleotide similarity"
                     /standard_name="ampR"
     regulatory      complement(5812..5916)
                     /note="Geneious type: promoter"
                     /note="Promoter for ampicillin resistance gene
                     (b-lactamase)"
                     /regulatory_class="promoter"
                     /note="Derived using Geneious Prime 2020.2.2 'Annotate
                     from Database' based on nucleotide similarity"
                     /standard_name="amp"
ORIGIN      
        1 tcgcgcgttt cggtgatgac ggtgaaaacc tctgacacat gcagctcccg gagacggtca
       61 cagcttgtct gtaagcggat gccgggagca gacaagcccg tcagggcgcg tcagcgggtg
      121 ttggcgggtg tcggggctgg cttaactatg cggcatcaga gcagattgta ctgagagtgc
      181 accatatgcg gtgtgaaata ccgcacagat gcgtaaggag aaaataccgc atcaggcgcc
      241 attcgccatt caggctgcgc aactgttggg aagggcgatc ggtgcgggcc tcttcgctat
      301 tacgccagct ggcgaaaggg ggatgtgctg caaggcgatt aagttgggta acgccagggt
      361 tttcccagtc acgacgttgt aaaacgacgg ccagtgccaa gcttgcatgc ctgcagcggc
      421 ggggagctcg ctgaggcttg acatgattgg tgcgtatgtt tgtatgaagc tacaggactg
      481 atttggcggg ctatgagggc gggggaagct ctggaagggc cgcgatgggg cgcgcggcgt
      541 ccagaaggcg ccatacggcc cgctggcggc acccatccgg tataaaagcc cgcgaccccg
      601 aacggtgacc tccactttca gcgacaaacg agcacttata catacgcgac tattctgccg
      661 ctatacataa ccactcagga gctctatccg gctcttctta tttctcctcg tgcaacgaca
      721 ggcagcacat ggagatggag aacaagctcg atggcatgtc gggcggcggc ggcggcatga
      781 tgggcggcgg cgcggatgtg ctgggcttgg ggagctccag ctcgggcatg gtgagcaagg
      841 gcgaggctgt gatcaaggag ttcatgcgct tcaaggtgca catggagggc tccatgaacg
      901 ggcacgagtt cgagatcgag ggcgagggcg agggtcgccc gtacgagggc acccagacgg
      961 ccaagctgaa ggtgacgaaa gggggccccc tgccgttctc ctgggacatt ctgtctcccc
     1021 agttcatgta tggcagccgc gctttcatca agcacccggc ggacatcccg gactattaca
     1081 agcagtcctt cccggagggc ttcaagtggg agcgcgtgat gaatttcgag gacggcgggg
     1141 ccgtgacggt cacccaggac accagcctgg aggacggcac actgatctat aaggtgaagc
     1201 tgcgcggcac caacttcccg cctgacggcc cggtgatgca gaagaagacg atgggctggg
     1261 aggcctcgac cgagcggctc tacccggagg acggcgtgct gaagggggac atcaagatgg
     1321 ccctccgcct gaaggatggc gggcgctacc tggcggactt caagactacc tacaaggcaa
     1381 agaagccggt gcagatgccc ggcgcctaca acgtggaccg caagctggac atcacctctc
     1441 acaacgagga ctacactgtc gtggagcagt acgagcgcag cgagggccgc cacagcaccg
     1501 gtggcatgga cgagctgtac aagtgagcag cagcggcctg aaggatcgga ggagcaaagt
     1561 ggtggagagg aggatgactt aagtggaaag ggtacatgga gttaaagcgg tgtacgaggt
     1621 cccagcgtgg gtagtggtcg ccaggcaacc gcgtgaaggg cgttgcgtca ctcaagttgt
     1681 gtgcgccgca gccgaaggca acgtggacgg cacggttcgg tgaggggttc aaatttcagg
     1741 gggctttgag gggttctgta catatgtgga atccgtacaa catgaaacat aacttagtcg
     1801 agtcgcggag cgaccagctc cgctcctgtg gatgtgcttg gacaaggcgg gttccaggag
     1861 ccgtttgacg tgcttatttg gcgggcgcgt ggcggcgtgg gccggcacag cagcgccgca
     1921 agggcgccgt ggtgcgtgcc gtgcatgtaa gtccctgatg acaactgcgc aataccacgt
     1981 gggctcaagt gtgttcctcg cctccgcgtc gcgatgccgt gtagcaggga tgcaagcgtg
     2041 ggcaagggcg gcagcgtggg ccagagcgcg ctgcgcgagc acggccaagt gcgcgtgtgt
     2101 gacaaatacg cggcgaaagg tctctagctt aagatcccat caagcttgca tgccgggcgc
     2161 gccagaagga gcgcagccaa accaggatga tgtttgatgg ggtatttgag cacttgcaac
     2221 ccttatccgg aagccccctg gcccacaaag gctaggcgcc aatgcaagca gttcgcatgc
     2281 agcccctgga gcggtgccct cctgataaac cggccagggg gcctatgttc tttacttttt
     2341 tacaagagaa gtcactcaac atcttaaaat ggccaggtga gtcgacgagc aagcccggcg
     2401 gatcaggcag cgtgcttgca gatttgactt gcaacgcccg cattgtgtcg acgaaggctt
     2461 ttggctcctc tgtcgctgtc tcaagcagca tctaaccctg cgtcgccgtt tccatttgca
     2521 ggatggccac tccgccctcc ccggtgctga agaatttcga agcatggacg atgcgttgcg
     2581 tgcactgcgg ggtcggtatc ccggttgtga gtgggttgtt gtggaggatg gggcctcggg
     2641 ggctggtgtt tatcggcttc ggggtggtgg gcgggagttg tttgtcaagg tggcagctct
     2701 gggggccggg gtgggcttgt tgggtgaggc tgagcggctg gtgtggttgg cggaggtggg
     2761 gattcccgta cctcgtgttg tggagggtgg tggggacgag agggtcgcct ggttggtcac
     2821 cgaagcggtt ccggggcgtc cggccagtgc gcggtggccg cgggagcagc ggctggacgt
     2881 ggcggtggcg ctcgcggggc tcgctcgttc gctgcacgcg ctggactggg agcggtgtcc
     2941 gttcgatcgc agtctcgcgg tgacggtgcc gcaggcggcc cgtgctgtcg ctgaagggag
     3001 cgtcgacttg gaggatctgg acgaggagcg gaaggggtgg tcgggggagc ggcttctcgc
     3061 cgagctggag cggactcggc ctgcggacga ggatctggcg gtttgccacg gtgacctgtg
     3121 cccggacaac gtgctgctcg accctcgtac ctgcgaggtg accgggctga tcgacgtggg
     3181 gcgggtcggc cgtgcggacc ggcactccga tctcgcgctg gtgctgcgcg agctggccca
     3241 cgaggaggac ccgtggttcg ggccggagtg ttccgcggcg ttcctgcggg agtacgggcg
     3301 cgggtgggat ggggcggtat cggaggaaaa gctggcgttt taccggctgt tggacgagtt
     3361 cttctgaggg acctgatggt gttggtggct gggtagggtt gcgtcgcgtg ggtgacagca
     3421 cagtgtggac gttgggatcc catccccgct ccgtgtaaat ggaggcgctc gttgatctga
     3481 gccttgcccc ctgacgaacg gcggtggatg gaagatactg ctctcaagtg ctgaagcggt
     3541 agcttagctc cccgtttcgt gctgatcagt ctttttcaac acgtaaaaag cggaggagtt
     3601 ttgcaatttt gttggttgta acgatcctcc gttgattttg gcctctttct ccatgggcgg
     3661 gctgggcgta tttgaagcgg gtaccgagct cgggacggca tgtcgggcgg cggcggcggc
     3721 atgatgggcg gcggcgcgga tgtgaagagc attctcaagg caggagctcg gagctcaatt
     3781 cgtaatcatg tcatagctgt ttcctgtgtg aaattgttat ccgctcacaa ttccacacaa
     3841 catacgagcc ggaagcataa agtgtaaagc ctggggtgcc taatgagtga gctaactcac
     3901 attaattgcg ttgcgctcac tgcccgcttt ccagtcggga aacctgtcgt gccagctgca
     3961 ttaatgaatc ggccaacgcg cggggagagg cggtttgcgt attgggcgct cttccgcttc
     4021 ctcgctcact gactcgctgc gctcggtcgt tcggctgcgg cgagcggtat cagctcactc
     4081 aaaggcggta atacggttat ccacagaatc aggggataac gcaggaaaga acatgtgagc
     4141 aaaaggccag caaaaggcca ggaaccgtaa aaaggccgcg ttgctggcgt ttttccatag
     4201 gctccgcccc cctgacgagc atcacaaaaa tcgacgctca agtcagaggt ggcgaaaccc
     4261 gacaggacta taaagatacc aggcgtttcc ccctggaagc tccctcgtgc gctctcctgt
     4321 tccgaccctg ccgcttaccg gatacctgtc cgcctttctc ccttcgggaa gcgtggcgct
     4381 ttctcaaagc tcacgctgta ggtatctcag ttcggtgtag gtcgttcgct ccaagctggg
     4441 ctgtgtgcac gaaccccccg ttcagcccga ccgctgcgcc ttatccggta actatcgtct
     4501 tgagtccaac ccggtaagac acgacttatc gccactggca gcagccactg gtaacaggat
     4561 tagcagagcg aggtatgtag gcggtgctac agagttcttg aagtggtggc ctaactacgg
     4621 ctacactaga agaacagtat ttggtatctg cgctctgctg aagccagtta ccttcggaaa
     4681 aagagttggt agctcttgat ccggcaaaca aaccaccgct ggtagcggtg gtttttttgt
     4741 ttgcaagcag cagattacgc gcagaaaaaa aggatctcaa gaagatcctt tgatcttttc
     4801 tacggggtct gacgctcagt ggaacgaaaa ctcacgttaa gggattttgg tcatgagatt
     4861 atcaaaaagg atcttcacct agatcctttt aaattaaaaa tgaagtttta aatcaatcta
     4921 aagtatatat gagtaaactt ggtctgacag ttaccaatgc ttaatcagtg aggcacctat
     4981 ctcagcgatc tgtctatttc gttcatccat agttgcctga ctccccgtcg tgtagataac
     5041 tacgatacgg gagggcttac catctggccc cagtgctgca atgataccgc gagacccacg
     5101 ctcaccggct ccagatttat cagcaataaa ccagccagcc ggaagggccg agcgcagaag
     5161 tggtcctgca actttatccg cctccatcca gtctattaat tgttgccggg aagctagagt
     5221 aagtagttcg ccagttaata gtttgcgcaa cgttgttgcc attgctacag gcatcgtggt
     5281 gtcacgctcg tcgtttggta tggcttcatt cagctccggt tcccaacgat caaggcgagt
     5341 tacatgatcc cccatgttgt gcaaaaaagc ggttagctcc ttcggtcctc cgatcgttgt
     5401 cagaagtaag ttggccgcag tgttatcact catggttatg gcagcactgc ataattctct
     5461 tactgtcatg ccatccgtaa gatgcttttc tgtgactggt gagtactcaa ccaagtcatt
     5521 ctgagaatag tgtatgcggc gaccgagttg ctcttgcccg gcgtcaatac gggataatac
     5581 cgcgccacat agcagaactt taaaagtgct catcattgga aaacgttctt cggggcgaaa
     5641 actctcaagg atcttaccgc tgttgagatc cagttcgatg taacccactc gtgcacccaa
     5701 ctgatcttca gcatctttta ctttcaccag cgtttctggg tgagcaaaaa caggaaggca
     5761 aaatgccgca aaaaagggaa taagggcgac acggaaatgt tgaatactca tactcttcct
     5821 ttttcaatat tattgaagca tttatcaggg ttattgtctc atgagcggat acatatttga
     5881 atgtatttag aaaaataaac aaataggggt tccgcgcaca tttccccgaa aagtgccacc
     5941 tgacgtctaa gaaaccatta ttatcatgac attaacctat aaaaataggc gtatcacgag
     6001 gccctttcgt c
//
