# Supplementary material for: Efficient precision editing of endogenous Chlamydomonas reinhardtii genes with CRISPR-Cas
Source: Cell Rep Methods. 2023 Aug 22;3(8):100562. doi: 10.1016/j.crmeth.2023.100562 (PMC10475843; doi:10.1016/j.crmeth.2023.100562)
Supplement: Data S1. Genomic regions of all mutant lines produced in the scope of this work, as well as vector maps of the plasmids and guide sequences used in the mutagenesis process, related to Figures 1, 2, and 4 [file mmc3.zip › vectors/donorVectors/pAPN_IFT46-mScarletI_DRC4-PAR_cotarget.gb]

LOCUS       pIFT46-mScarletI_DRC4-PAR_Variant_publication        5529 bp    DNA     circular UNA 23-MAR-2023
DEFINITION  Split insertional cassette for IFT46-mScarletI DRC4::PAR.
ACCESSION   urn.local.adrian.1v-g24813n
VERSION     urn.local.adrian.1v-g24813n
KEYWORDS    .
SOURCE      
  ORGANISM  .
FEATURES             Location/Qualifiers
     CDS             complement(236..418)
                     /note="lacZ alpha fragment"
                     /product="LacZ alpha fragment"
                     /gene="LacZa"
                     /note="Derived using Geneious Prime 2020.2.2 'Annotate
                     from Database' based on nucleotide similarity"
                     /standard_name="lacZa"
     CDS             complement(239..307)
                     /locus_tag="LacZ alpha"
                     /standard_name="CDS"
     misc_feature    654..678
                     /note="Geneious type: ligation"
                     /standard_name="Ligation"
     misc_feature    691..698
                     /standard_name="BspQI"
     gene            <699..>748
                     /gene="CHLRE_05g241637v5"
                     /locus_tag="IFT46"
                     /note="hypothetical protein"
                     /standard_name="CHLRE 05g241637v5 gene"
     CDS             722..>809
                     /gene="CHLRE_05g241637v5"
                     /protein_id="PNW83496"
                     /note="transcript_id=PNW83496"
                     /db_xref="Uniprot/SWISSPROT:A2T2X4"
                     /db_xref="RefSeq_peptide:XP_001691140.1"
                     /db_xref="Uniprot/SPTREMBL:A0A2K3DSI4"
                     /db_xref="EMBL:DQ787426"
                     /db_xref="GO:0005515"
                     /db_xref="GO:0005737"
                     /db_xref="GO:0005737"
                     /db_xref="GO:0005813"
                     /db_xref="GO:0005813"
                     /db_xref="GO:0005856"
                     /db_xref="GO:0005929"
                     /db_xref="GO:0005929"
                     /db_xref="GO:0008022"
                     /db_xref="GO:0008022"
                     /db_xref="GO:0015031"
                     /db_xref="GO:0015031"
                     /db_xref="GO:0030992"
                     /db_xref="GO:0030992"
                     /db_xref="GO:0030992"
                     /db_xref="GO:0030992"
                     /db_xref="GO:0031514"
                     /db_xref="GO:0031514"
                     /db_xref="GO:0031514"
                     /db_xref="GO:0031514"
                     /db_xref="GO:0031647"
                     /db_xref="GO:0031647"
                     /db_xref="GO:0035082"
                     /db_xref="GO:0035082"
                     /db_xref="GO:0036064"
                     /db_xref="GO:0042073"
                     /db_xref="GO:0042073"
                     /db_xref="GO:0042073"
                     /db_xref="GO:0042073"
                     /db_xref="GO:0042073"
                     /db_xref="GO:0042995"
                     /db_xref="GO:0044782"
                     /db_xref="GO:0044782"
                     /db_xref="GO:0050821"
                     /db_xref="GO:0050821"
                     /db_xref="GO:0060170"
                     /db_xref="GO:0060170"
                     /db_xref="GO:0060271"
                     /db_xref="GO:0060271"
                     /db_xref="GO:0060271"
                     /db_xref="GO:0060285"
                     /db_xref="GO:0060285"
                     /db_xref="GO:0097546"
                     /db_xref="GO:0097546"
                     /db_xref="GO:1902017"
                     /db_xref="GO:1902017"
                     /db_xref="protein_id:EDO96191.1"
                     /db_xref="protein_id:PNW83496"
                     /db_xref="protein_id:PNW83496.1"
                     /db_xref="Reactome:R-HSA-5620924"
                     /db_xref="STRING:3055.EDO96191"
                     /db_xref="UniParc:UPI0000EFDF87"
                     /db_xref="UniParc:UPI0000EFDF87"
                     /codon_start=2
                     /standard_name="CHLRE 05g241637v5 CDS"
     misc_feature    810..1505
                     /note="Geneious type: Tag"
                     /standard_name="mScarlet-I"
     CDS             810..1505
                     /standard_name="mScarlet-I"
     gene            <1508..>1557
                     /gene="CHLRE_05g241637v5"
                     /locus_tag="IFT46"
                     /note="hypothetical protein"
                     /standard_name="CHLRE 05g241637v5 gene"
     misc_feature    1508..1528
                     /note="Geneious type: ligation"
                     /standard_name="Ligation"
     CDS             <1508..>1557
                     /codon_start=2
                     /gene="CHLRE_05g241637v5"
                     /protein_id="PNW83496"
                     /note="transcript_id=PNW83496"
                     /db_xref="Uniprot/SWISSPROT:A2T2X4"
                     /db_xref="RefSeq_peptide:XP_001691140.1"
                     /db_xref="Uniprot/SPTREMBL:A0A2K3DSI4"
                     /db_xref="EMBL:DQ787426"
                     /db_xref="GO:0005515"
                     /db_xref="GO:0005737"
                     /db_xref="GO:0005737"
                     /db_xref="GO:0005813"
                     /db_xref="GO:0005813"
                     /db_xref="GO:0005856"
                     /db_xref="GO:0005929"
                     /db_xref="GO:0005929"
                     /db_xref="GO:0008022"
                     /db_xref="GO:0008022"
                     /db_xref="GO:0015031"
                     /db_xref="GO:0015031"
                     /db_xref="GO:0030992"
                     /db_xref="GO:0030992"
                     /db_xref="GO:0030992"
                     /db_xref="GO:0030992"
                     /db_xref="GO:0031514"
                     /db_xref="GO:0031514"
                     /db_xref="GO:0031514"
                     /db_xref="GO:0031514"
                     /db_xref="GO:0031647"
                     /db_xref="GO:0031647"
                     /db_xref="GO:0035082"
                     /db_xref="GO:0035082"
                     /db_xref="GO:0036064"
                     /db_xref="GO:0042073"
                     /db_xref="GO:0042073"
                     /db_xref="GO:0042073"
                     /db_xref="GO:0042073"
                     /db_xref="GO:0042073"
                     /db_xref="GO:0042995"
                     /db_xref="GO:0044782"
                     /db_xref="GO:0044782"
                     /db_xref="GO:0050821"
                     /db_xref="GO:0050821"
                     /db_xref="GO:0060170"
                     /db_xref="GO:0060170"
                     /db_xref="GO:0060271"
                     /db_xref="GO:0060271"
                     /db_xref="GO:0060271"
                     /db_xref="GO:0060285"
                     /db_xref="GO:0060285"
                     /db_xref="GO:0097546"
                     /db_xref="GO:0097546"
                     /db_xref="GO:1902017"
                     /db_xref="GO:1902017"
                     /db_xref="protein_id:EDO96191.1"
                     /db_xref="protein_id:PNW83496"
                     /db_xref="protein_id:PNW83496.1"
                     /db_xref="Reactome:R-HSA-5620924"
                     /db_xref="STRING:3055.EDO96191"
                     /db_xref="UniParc:UPI0000EFDF87"
                     /db_xref="UniParc:UPI0000EFDF87"
                     /translation="DGMSGGGGGMMGGGAD"
                     /standard_name="CHLRE 05g241637v5 CDS"
     misc_feature    complement(1559..1565)
                     /standard_name="BspQI"
     misc_feature    1584..1590
                     /standard_name="BspQI"
     gene            1592..1641
                     /standard_name="DRC-4 US"
     misc_feature    1646..1666
                     /note="Geneious type: ligation"
                     /standard_name="Ligation"
     regulatory      1671..1886
                     /note="Geneious type: promoter"
                     /standard_name="rbcS2-P"
     intron          1895..2039
                     /locus_tag="rbcS2 intron1"
                     /standard_name="rbcS2-i1"
     CDS             2082..2885
                     /locus_tag="aph VIII"
                     /standard_name="aphVIII"
     3'UTR           2964..3197
                     /locus_tag="rbcS2 3' UTR"
                     /standard_name="rbcS2-T"
     misc_feature    3186..3210
                     /note="Geneious type: ligation"
                     /standard_name="Ligation"
     gene            3211..3260
                     /standard_name="DRC-4 DS"
     misc_feature    complement(3262..3268)
                     /standard_name="BspQI"
     misc_feature    3299..3323
                     /note="Geneious type: ligation"
                     /standard_name="Ligation"
     misc_binding    complement(3330..3352)
                     /locus_tag="LacO"
     misc_feature    3332..3348
                     /note="Lac operon operator"
                     /note="Derived using Geneious Prime 2020.2.2 'Annotate
                     from Database' based on nucleotide similarity"
                     /standard_name="lacO"
     regulatory      complement(3356..3386)
                     /note="Geneious type: promoter"
                     /note="promoter sequence of the lac operon"
                     /regulatory_class="promoter"
                     /note="Derived using Geneious Prime 2020.2.2 'Annotate
                     from Database' based on nucleotide similarity"
                     /standard_name="lac"
     rep_origin      complement(3692..4374)
     CDS             complement(4469..5329)
                     /note="confers ampicillin resistance"
                     /product="beta-lactamase"
                     /gene="bla"
                     /note="Derived using Geneious Prime 2020.2.2 'Annotate
                     from Database' based on nucleotide similarity"
                     /standard_name="ampR"
     regulatory      complement(5330..5434)
                     /note="Geneious type: promoter"
                     /note="Promoter for ampicillin resistance gene
                     (b-lactamase)"
                     /regulatory_class="promoter"
                     /note="Derived using Geneious Prime 2020.2.2 'Annotate
                     from Database' based on nucleotide similarity"
                     /standard_name="amp"
ORIGIN      
        1 tcgcgcgttt cggtgatgac ggtgaaaacc tctgacacat gcagctcccg gagacggtca
       61 cagcttgtct gtaagcggat gccgggagca gacaagcccg tcagggcgcg tcagcgggtg
      121 ttggcgggtg tcggggctgg cttaactatg cggcatcaga gcagattgta ctgagagtgc
      181 accatatgcg gtgtgaaata ccgcacagat gcgtaaggag aaaataccgc atcaggcgcc
      241 attcgccatt caggctgcgc aactgttggg aagggcgatc ggtgcgggcc tcttcgctat
      301 tacgccagct ggcgaaaggg ggatgtgctg caaggcgatt aagttgggta acgccagggt
      361 tttcccagtc acgacgttgt aaaacgacgg ccagtgccaa gcttgcatgc ctgcagcggc
      421 ggggagctcg ctgaggcttg acatgattgg tgcgtatgtt tgtatgaagc tacaggactg
      481 atttggcggg ctatgagggc gggggaagct ctggaagggc cgcgatgggg cgcgcggcgt
      541 ccagaaggcg ccatacggcc cgctggcggc acccatccgg tataaaagcc cgcgaccccg
      601 aacggtgacc tccactttca gcgacaaacg agcacttata catacgcgac tattctgccg
      661 ctatacataa ccactcagga gctctatccg gctcttctta tttctcctcg tgcaacgaca
      721 ggcagcacat ggagatggag aacaagctcg acggcatgtc gggtggcggt ggcgggatga
      781 tgggcggggg cgcggatgtc ctgggcttga tggtgagcaa gggcgaggct gtgatcaagg
      841 agttcatgcg cttcaaggtg cacatggagg gctccatgaa cgggcacgag ttcgagatcg
      901 agggcgaggg cgagggtcgc ccgtacgagg gcacccagac ggccaagctg aaggtgacga
      961 aagggggccc cctgccgttc tcctgggaca ttctgtctcc ccagttcatg tatggcagcc
     1021 gcgctttcat caagcacccg gcggacatcc cggactatta caagcagtcc ttcccggagg
     1081 gcttcaagtg ggagcgcgtg atgaatttcg aggacggcgg ggccgtgacg gtcacccagg
     1141 acaccagcct ggaggacggc acactgatct ataaggtgaa gctgcgcggc accaacttcc
     1201 cgcctgacgg cccggtgatg cagaagaaga cgatgggctg ggaggcctcg accgagcggc
     1261 tctacccgga ggacggcgtg ctgaaggggg acatcaagat ggccctccgc ctgaaggatg
     1321 gcgggcgcta cctggcggac ttcaagacta cctacaaggc aaagaagccg gtgcagatgc
     1381 ccggcgccta caacgtggac cgcaagctgg acatcacctc tcacaacgag gactacactg
     1441 tcgtggagca gtacgagcgc agcgagggcc gccacagcac cggtggcatg gacgagctgt
     1501 acaaggggga cggcatgtcg ggcggcggcg gcggcatgat gggcggcggc gcggatgtga
     1561 agagcaagtt agagctcatt agtgctcttc aaaaagtaaa gcatctgctt tacgagcacc
     1621 agaacaacat cacgacgttg actagcttaa gatcccatca agcttgcatg ccgggcgcgc
     1681 cagaaggagc gcagccaaac caggatgatg tttgatgggg tatttgagca cttgcaaccc
     1741 ttatccggaa gccccctggc ccacaaaggc taggcgccaa tgcaagcagt tcgcatgcag
     1801 cccctggagc ggtgccctcc tgataaaccg gccagggggc ctatgttctt tactttttta
     1861 caagagaagt cactcaacat cttaaaatgg ccaggtgagt cgacgagcaa gcccggcgga
     1921 tcaggcagcg tgcttgcaga tttgacttgc aacgcccgca ttgtgtcgac gaaggctttt
     1981 ggctcctctg tcgctgtctc aagcagcatc taaccctgcg tcgccgtttc catttgcagg
     2041 atggccactc cgccctcccc ggtgctgaag aatttcgaag catggacgat gcgttgcgtg
     2101 cactgcgggg tcggtatccc ggttgtgagt gggttgttgt ggaggatggg gcctcggggg
     2161 ctggtgttta tcggcttcgg ggtggtgggc gggagttgtt tgtcaaggtg gcagctctgg
     2221 gggccggggt gggcttgttg ggtgaggctg agcggctggt gtggttggcg gaggtgggga
     2281 ttcccgtacc tcgtgttgtg gagggtggtg gggacgagag ggtcgcctgg ttggtcaccg
     2341 aagcggttcc ggggcgtccg gccagtgcgc ggtggccgcg ggagcagcgg ctggacgtgg
     2401 cggtggcgct cgcggggctc gctcgttcgc tgcacgcgct ggactgggag cggtgtccgt
     2461 tcgatcgcag tctcgcggtg acggtgccgc aggcggcccg tgctgtcgct gaagggagcg
     2521 tcgacttgga ggatctggac gaggagcgga aggggtggtc gggggagcgg cttctcgccg
     2581 agctggagcg gactcggcct gcggacgagg atctggcggt ttgccacggt gacctgtgcc
     2641 cggacaacgt gctgctcgac cctcgtacct gcgaggtgac cgggctgatc gacgtggggc
     2701 gggtcggccg tgcggaccgg cactccgatc tcgcgctggt gctgcgcgag ctggcccacg
     2761 aggaggaccc gtggttcggg ccggagtgtt ccgcggcgtt cctgcgggag tacgggcgcg
     2821 ggtgggatgg ggcggtatcg gaggaaaagc tggcgtttta ccggctgttg gacgagttct
     2881 tctgagggac ctgatggtgt tggtggctgg gtagggttgc gtcgcgtggg tgacagcaca
     2941 gtgtggacgt tgggatccca tccccgctcc gtgtaaatgg aggcgctcgt tgatctgagc
     3001 cttgccccct gacgaacggc ggtggatgga agatactgct ctcaagtgct gaagcggtag
     3061 cttagctccc cgtttcgtgc tgatcagtct ttttcaacac gtaaaaagcg gaggagtttt
     3121 gcaattttgt tggttgtaac gatcctccgt tgattttggc ctctttctcc atgggcgggc
     3181 tgggcgtatt tgaagcgggt accgagctcg agtcggacgg cgagctagcg ctaaagcttc
     3241 aacaggacga gtaccgcaag tgaagagcat tctcaaggca ggagctcgga gctcaattcg
     3301 taatcatgtc atagctgttt cctgtgtgaa attgttatcc gctcacaatt ccacacaaca
     3361 tacgagccgg aagcataaag tgtaaagcct ggggtgccta atgagtgagc taactcacat
     3421 taattgcgtt gcgctcactg cccgctttcc agtcgggaaa cctgtcgtgc cagctgcatt
     3481 aatgaatcgg ccaacgcgcg gggagaggcg gtttgcgtat tgggcgctct tccgcttcct
     3541 cgctcactga ctcgctgcgc tcggtcgttc ggctgcggcg agcggtatca gctcactcaa
     3601 aggcggtaat acggttatcc acagaatcag gggataacgc aggaaagaac atgtgagcaa
     3661 aaggccagca aaaggccagg aaccgtaaaa aggccgcgtt gctggcgttt ttccataggc
     3721 tccgcccccc tgacgagcat cacaaaaatc gacgctcaag tcagaggtgg cgaaacccga
     3781 caggactata aagataccag gcgtttcccc ctggaagctc cctcgtgcgc tctcctgttc
     3841 cgaccctgcc gcttaccgga tacctgtccg cctttctccc ttcgggaagc gtggcgcttt
     3901 ctcaaagctc acgctgtagg tatctcagtt cggtgtaggt cgttcgctcc aagctgggct
     3961 gtgtgcacga accccccgtt cagcccgacc gctgcgcctt atccggtaac tatcgtcttg
     4021 agtccaaccc ggtaagacac gacttatcgc cactggcagc agccactggt aacaggatta
     4081 gcagagcgag gtatgtaggc ggtgctacag agttcttgaa gtggtggcct aactacggct
     4141 acactagaag aacagtattt ggtatctgcg ctctgctgaa gccagttacc ttcggaaaaa
     4201 gagttggtag ctcttgatcc ggcaaacaaa ccaccgctgg tagcggtggt ttttttgttt
     4261 gcaagcagca gattacgcgc agaaaaaaag gatctcaaga agatcctttg atcttttcta
     4321 cggggtctga cgctcagtgg aacgaaaact cacgttaagg gattttggtc atgagattat
     4381 caaaaaggat cttcacctag atccttttaa attaaaaatg aagttttaaa tcaatctaaa
     4441 gtatatatga gtaaacttgg tctgacagtt accaatgctt aatcagtgag gcacctatct
     4501 cagcgatctg tctatttcgt tcatccatag ttgcctgact ccccgtcgtg tagataacta
     4561 cgatacggga gggcttacca tctggcccca gtgctgcaat gataccgcga gacccacgct
     4621 caccggctcc agatttatca gcaataaacc agccagccgg aagggccgag cgcagaagtg
     4681 gtcctgcaac tttatccgcc tccatccagt ctattaattg ttgccgggaa gctagagtaa
     4741 gtagttcgcc agttaatagt ttgcgcaacg ttgttgccat tgctacaggc atcgtggtgt
     4801 cacgctcgtc gtttggtatg gcttcattca gctccggttc ccaacgatca aggcgagtta
     4861 catgatcccc catgttgtgc aaaaaagcgg ttagctcctt cggtcctccg atcgttgtca
     4921 gaagtaagtt ggccgcagtg ttatcactca tggttatggc agcactgcat aattctctta
     4981 ctgtcatgcc atccgtaaga tgcttttctg tgactggtga gtactcaacc aagtcattct
     5041 gagaatagtg tatgcggcga ccgagttgct cttgcccggc gtcaatacgg gataataccg
     5101 cgccacatag cagaacttta aaagtgctca tcattggaaa acgttcttcg gggcgaaaac
     5161 tctcaaggat cttaccgctg ttgagatcca gttcgatgta acccactcgt gcacccaact
     5221 gatcttcagc atcttttact ttcaccagcg tttctgggtg agcaaaaaca ggaaggcaaa
     5281 atgccgcaaa aaagggaata agggcgacac ggaaatgttg aatactcata ctcttccttt
     5341 ttcaatatta ttgaagcatt tatcagggtt attgtctcat gagcggatac atatttgaat
     5401 gtatttagaa aaataaacaa ataggggttc cgcgcacatt tccccgaaaa gtgccacctg
     5461 acgtctaaga aaccattatt atcatgacat taacctataa aaataggcgt atcacgaggc
     5521 cctttcgtc
//
