# Supplementary material for: Efficient precision editing of endogenous Chlamydomonas reinhardtii genes with CRISPR-Cas
Source: Cell Rep Methods. 2023 Aug 22;3(8):100562. doi: 10.1016/j.crmeth.2023.100562 (PMC10475843; doi:10.1016/j.crmeth.2023.100562)
Supplement: Data S1. Genomic regions of all mutant lines produced in the scope of this work, as well as vector maps of the plasmids and guide sequences used in the mutagenesis process, related to Figures 1, 2, and 4 [file mmc3.zip › vectors/donorVectors/pAPN_mNG-IFT46-ki.gb]

LOCUS       pAPN_mNG-IFT46-ki_publication        6016 bp    DNA     circular UNA 23-MAR-2023
DEFINITION  nTer mNG fused knock-in casette for IFT46.
ACCESSION   urn.local.adrian.19-g246qk7
VERSION     urn.local.adrian.19-g246qk7
KEYWORDS    .
SOURCE      
  ORGANISM  .
FEATURES             Location/Qualifiers
     CDS             complement(236..418)
                     /note="lacZ alpha fragment"
                     /product="LacZ alpha fragment"
                     /gene="LacZa"
                     /note="Derived using Geneious Prime 2020.2.2 'Annotate
                     from Database' based on nucleotide similarity"
                     /standard_name="lacZa"
     misc_feature    654..678
                     /note="Geneious type: ligation"
                     /standard_name="Ligation"
     misc_feature    711..718
                     /standard_name="BspQI"
     gene            <719..>768
                     /standard_name="Cre05.g241637_4532"
     5'UTR           <719..764
                     /standard_name="5'UTR"
     CDS             765..>768
                     /codon_start=1
                     /standard_name="CDS"
     misc_feature    773..793
                     /note="Geneious type: ligation"
                     /standard_name="Ligation"
     regulatory      798..1013
                     /note="Geneious type: promoter"
                     /standard_name="rbcS2-P"
     intron          1022..1166
                     /locus_tag="rbcS2 intron1"
                     /standard_name="rbcS2-i1"
     CDS             1186..1608
                     /standard_name="Blasticidin S Deaminase"
     3'UTR           1624..1857
                     /locus_tag="rbcS2 3' UTR"
                     /standard_name="rbcS2-T"
     misc_feature    1846..1870
                     /note="Geneious type: ligation"
                     /standard_name="Ligation"
     regulatory      1871..2121
                     /note="Geneious type: promoter"
                     /standard_name="P-NIT1 promoter core"
     misc_feature    2122..2141
                     /note="Geneious type: ligation"
                     /standard_name="Ligation"
     gene            2276..>2581
                     /standard_name="Cre05.g241637_4532"
     5'UTR           2276..2581
                     /standard_name="5'UTR"
     CDS             join(2582..2681,2762..3033,3293..3562,3628..3693)
                     /codon_start=1
                     /product="unnamed_input_seq"
                     /translation="MVSKGEEDNMASLPATHELHIFGSINGVDFDMVGQGTGNPNDGY
                     EELNLKSTKGDLQFSPWILVPHIGYGFHQYLPYPDGMSPFQAAMVDGSGYQVHRTMQF
                     EDGASLTVNYRYTYEGSHIKGEAQVKGTGFPADGPVMTNSLTAADWCRSKKTYPNDKT
                     IISTFKWSYTTGNGKRYRSTARTTYTFAKPMAANYLKNQPMYVFRKTELKHSKTELNF
                     KEWQKAFTDVMGMDELYK"
                     /standard_name="mNeonGreen"
     misc_feature    2582..2601
                     /note="Geneious type: ligation"
                     /standard_name="Ligation"
     intron          2682..2761
                     /standard_name="RPLP1-i1"
     intron          3034..3292
                     /standard_name="TUB2-i1"
     intron          3563..3627
                     /standard_name="RPLP2-i1"
     misc_feature    3672..3693
                     /note="Geneious type: ligation"
                     /standard_name="Ligation"
     gene            <3694..>3697
                     /standard_name="Cre05.g241637_4532"
     CDS             3694..>3697
                     /codon_start=1
                     /standard_name="CDS"
     gene            <3698..>3747
                     /standard_name="Cre05.g241637_4532"
     CDS             <3698..3729
                     /codon_start=3
                     /standard_name="CDS"
     misc_feature    complement(3749..3755)
                     /standard_name="BspQI"
     misc_feature    3786..3810
                     /note="Geneious type: ligation"
                     /standard_name="Ligation"
     misc_binding    complement(3817..3839)
                     /locus_tag="LacO"
     misc_feature    3819..3835
                     /note="Lac operon operator"
                     /note="Derived using Geneious Prime 2020.2.2 'Annotate
                     from Database' based on nucleotide similarity"
                     /standard_name="lacO"
     regulatory      complement(3843..3873)
                     /note="Geneious type: promoter"
                     /note="promoter sequence of the lac operon"
                     /regulatory_class="promoter"
                     /note="Derived using Geneious Prime 2020.2.2 'Annotate
                     from Database' based on nucleotide similarity"
                     /standard_name="lac"
     rep_origin      complement(4179..4861)
     CDS             complement(4956..5816)
                     /note="confers ampicillin resistance"
                     /product="beta-lactamase"
                     /gene="bla"
                     /note="Derived using Geneious Prime 2020.2.2 'Annotate
                     from Database' based on nucleotide similarity"
                     /standard_name="ampR"
     regulatory      complement(5817..5921)
                     /note="Geneious type: promoter"
                     /note="Promoter for ampicillin resistance gene
                     (b-lactamase)"
                     /regulatory_class="promoter"
                     /note="Derived using Geneious Prime 2020.2.2 'Annotate
                     from Database' based on nucleotide similarity"
                     /standard_name="amp"
ORIGIN      
        1 tcgcgcgttt cggtgatgac ggtgaaaacc tctgacacat gcagctcccg gagacggtca
       61 cagcttgtct gtaagcggat gccgggagca gacaagcccg tcagggcgcg tcagcgggtg
      121 ttggcgggtg tcggggctgg cttaactatg cggcatcaga gcagattgta ctgagagtgc
      181 accatatgcg gtgtgaaata ccgcacagat gcgtaaggag aaaataccgc atcaggcgcc
      241 attcgccatt caggctgcgc aactgttggg aagggcgatc ggtgcgggcc tcttcgctat
      301 tacgccagct ggcgaaaggg ggatgtgctg caaggcgatt aagttgggta acgccagggt
      361 tttcccagtc acgacgttgt aaaacgacgg ccagtgccaa gcttgcatgc ctgcagcggc
      421 ggggagctcg ctgaggcttg acatgattgg tgcgtatgtt tgtatgaagc tacaggactg
      481 atttggcggg ctatgagggc gggggaagct ctggaagggc cgcgatgggg cgcgcggcgt
      541 ccagaaggcg ccatacggcc cgctggcggc acccatccgg tataaaagcc cgcgaccccg
      601 aacggtgacc tccactttca gcgacaaacg agcacttata catacgcgac tattctgccg
      661 ctatacataa ccactcagga gctctatgtg acaatgcttc cgtgacgccg gctcttctcc
      721 tgcccggcga ggacttggac ctgacatagg agcaagcagc agccatggct agcttaagat
      781 cccatcaagc ttgcatgccg ggcgcgccag aaggagcgca gccaaaccag gatgatgttt
      841 gatggggtat ttgagcactt gcaaccctta tccggaagcc ccctggccca caaaggctag
      901 gcgccaatgc aagcagttcg catgcagccc ctggagcggt gccctcctga taaaccggcc
      961 agggggccta tgttctttac ttttttacaa gagaagtcac tcaacatctt aaaatggcca
     1021 ggtgagtcga cgagcaagcc cggcggatca ggcagcgtgc ttgcagattt gacttgcaac
     1081 gcccgcattg tgtcgacgaa ggcttttggc tcctctgtcg ctgtctcaag cagcatctaa
     1141 ccctgcgtcg ccgtttccat ttgcagctcg agcgacgtca tggccatgaa aaccttcaac
     1201 atcagccagc aggacctgga gctggtggag gtggccaccg agaagatcac catgctgtac
     1261 gaggacaaca agcaccacgt gggcgccgcc atccgcacca agaccggcga gatcatcagc
     1321 gccgtgcaca tcgaggccta catcggccgc gtgaccgtgt gcgccgaggc catcgccatc
     1381 ggcagcgccg tgagcaacgg ccagaaggac ttcgacacca tcgtggccgt gcgccacccc
     1441 tacagcgacg aggtggaccg cagcatccgc gtggtgagcc cctgcggcat gtgccgcgag
     1501 ctgatcagcg actacgcccc cgactgcttc gtgctgatcg agatgaacgg caagctggtc
     1561 aagaccacca tcgaggagct gatccccctg aagtacaccc gcaactaagc tttgagacca
     1621 tccccgctcc gtgtaaatgg aggcgctcgt tgatctgagc cttgccccct gacgaacggc
     1681 ggtggatgga agatactgct ctcaagtgct gaagcggtag cttagctccc cgtttcgtgc
     1741 tgatcagtct ttttcaacac gtaaaaagcg gaggagtttt gcaattttgt tggttgtaac
     1801 gatcctccgt tgattttggc ctctttctcc atgggcgggc tgggcgtatt tgaagcgggt
     1861 accgagctcg cccgccagcc cccgctcctc tgctgcctct gatgcctcat gccaaaagtc
     1921 ctgacgcggc gccctcacat ccccgtccgg gtaatctatg agtttccctt atcgagcatg
     1981 tacgcgatag tggacggggc tcagggtggg gggtgggtgg gtgggagggg cgttccttca
     2041 gacaccctgg aggggtggct agaaaagcgg ccgcgcgcca gaaatgtctc gctgccctgt
     2101 gcaataagca ccggctatat ttccgtgtgc tccaatgacc aaagagatag gacatagaaa
     2161 tgacatgcac agttgtcgag tagtttagtc gccaaggtcc ctccattaca atcagttgca
     2221 ttcaacgggg aactcaaggg gaacctcatg gggccaggag gggtgactgc gtgccatgcc
     2281 gcaattgcag gaggcaccga accgcagccg atacagagtt gtgcagggca accttgagct
     2341 tatagataga aaacatttca ggacgggctc tgttccccga gttgcgtttt cgcaagacct
     2401 gctgttggcc gcgggcccac gagcaattat caacatatac cacttattag atcaagtatt
     2461 atctacctga atgacctagg tgcaaggggc aggctgcttg cgtttgttac gcaagccttg
     2521 gaatttcctt tgtgacctgc ccggcgagga cttggacctg acataggagc aagcagcagc
     2581 catggtctcg aagggtgagg aggacaacat ggcctccctc cctgcgacgc acgagctcca
     2641 cattttcggc agcattaacg gggtggactt cgacatggtc ggtgcgtcgc gctcgcttac
     2701 gtcgctaagc agcttgtatc ttgtacattc tatagctgac ggtcgccgat ttcgtttgca
     2761 gggcagggta ccggtaaccc caacgacggc tacgaggagc tgaacctcaa gagcaccaag
     2821 ggtgacctcc agttttcgcc gtggattctg gtccctcata tcgggtacgg gttccaccag
     2881 tacctgccgt accctgatgg gatgtccccg ttccaggccg ccatggtcga cggctccggt
     2941 taccaggtgc atcgcacgat gcagttcgag gacggtgcca gcctgaccgt caactaccgg
     3001 tacacgtacg aggggtccca tattaagggc gaggtgagtt gcctgaagag ttcctgttgg
     3061 ggctgtagcg agccgcgggc aggttgctag cgctgatgct actgttgtgc tagcgcacga
     3121 cttgtgttcc ttggagcgcg cgtttttcgg caccgccggt tcccagccaa tgcttgataa
     3181 tgtttttgcc gtcatggttt ggtgcttttg ctcagcctga tgtctgctcc tcttccttgc
     3241 tcggacatgc gggcgaatgc ctgaccttct tcccttccct tttgctcctc aggcgcaggt
     3301 gaagggcacg ggttttcctg cggacggtcc ggtgatgacc aacagcctca ccgctgctga
     3361 ttggtgccgg tcgaagaaga cgtacccgaa cgacaagacg attattagca ccttcaagtg
     3421 gagctacacc acgggcaacg gtaagcggta ccggtccacg gcgcggacga cctacacctt
     3481 cgctaagcct atggccgcta actacctgaa gaaccagccc atgtacgtct ttcgcaagac
     3541 cgagctgaag cactccaaga cggtaagtta tctgcttcgc tcgcgcatca tttgccgtcg
     3601 gctcagcgtc cgcacctctg accgcaggag ctcaacttta aggagtggca gaaggctttt
     3661 accgacgtga tgggtatgga tgagctgtac aagatggatg actctatgga ctaccctgac
     3721 cgcgacgggg tgagcgagag cgaggggtga agagcattct caaggcagga gctcggagct
     3781 caattcgtaa tcatgtcata gctgtttcct gtgtgaaatt gttatccgct cacaattcca
     3841 cacaacatac gagccggaag cataaagtgt aaagcctggg gtgcctaatg agtgagctaa
     3901 ctcacattaa ttgcgttgcg ctcactgccc gctttccagt cgggaaacct gtcgtgccag
     3961 ctgcattaat gaatcggcca acgcgcgggg agaggcggtt tgcgtattgg gcgctcttcc
     4021 gcttcctcgc tcactgactc gctgcgctcg gtcgttcggc tgcggcgagc ggtatcagct
     4081 cactcaaagg cggtaatacg gttatccaca gaatcagggg ataacgcagg aaagaacatg
     4141 tgagcaaaag gccagcaaaa ggccaggaac cgtaaaaagg ccgcgttgct ggcgtttttc
     4201 cataggctcc gcccccctga cgagcatcac aaaaatcgac gctcaagtca gaggtggcga
     4261 aacccgacag gactataaag ataccaggcg tttccccctg gaagctccct cgtgcgctct
     4321 cctgttccga ccctgccgct taccggatac ctgtccgcct ttctcccttc gggaagcgtg
     4381 gcgctttctc aaagctcacg ctgtaggtat ctcagttcgg tgtaggtcgt tcgctccaag
     4441 ctgggctgtg tgcacgaacc ccccgttcag cccgaccgct gcgccttatc cggtaactat
     4501 cgtcttgagt ccaacccggt aagacacgac ttatcgccac tggcagcagc cactggtaac
     4561 aggattagca gagcgaggta tgtaggcggt gctacagagt tcttgaagtg gtggcctaac
     4621 tacggctaca ctagaagaac agtatttggt atctgcgctc tgctgaagcc agttaccttc
     4681 ggaaaaagag ttggtagctc ttgatccggc aaacaaacca ccgctggtag cggtggtttt
     4741 tttgtttgca agcagcagat tacgcgcaga aaaaaaggat ctcaagaaga tcctttgatc
     4801 ttttctacgg ggtctgacgc tcagtggaac gaaaactcac gttaagggat tttggtcatg
     4861 agattatcaa aaaggatctt cacctagatc cttttaaatt aaaaatgaag ttttaaatca
     4921 atctaaagta tatatgagta aacttggtct gacagttacc aatgcttaat cagtgaggca
     4981 cctatctcag cgatctgtct atttcgttca tccatagttg cctgactccc cgtcgtgtag
     5041 ataactacga tacgggaggg cttaccatct ggccccagtg ctgcaatgat accgcgagac
     5101 ccacgctcac cggctccaga tttatcagca ataaaccagc cagccggaag ggccgagcgc
     5161 agaagtggtc ctgcaacttt atccgcctcc atccagtcta ttaattgttg ccgggaagct
     5221 agagtaagta gttcgccagt taatagtttg cgcaacgttg ttgccattgc tacaggcatc
     5281 gtggtgtcac gctcgtcgtt tggtatggct tcattcagct ccggttccca acgatcaagg
     5341 cgagttacat gatcccccat gttgtgcaaa aaagcggtta gctccttcgg tcctccgatc
     5401 gttgtcagaa gtaagttggc cgcagtgtta tcactcatgg ttatggcagc actgcataat
     5461 tctcttactg tcatgccatc cgtaagatgc ttttctgtga ctggtgagta ctcaaccaag
     5521 tcattctgag aatagtgtat gcggcgaccg agttgctctt gcccggcgtc aatacgggat
     5581 aataccgcgc cacatagcag aactttaaaa gtgctcatca ttggaaaacg ttcttcgggg
     5641 cgaaaactct caaggatctt accgctgttg agatccagtt cgatgtaacc cactcgtgca
     5701 cccaactgat cttcagcatc ttttactttc accagcgttt ctgggtgagc aaaaacagga
     5761 aggcaaaatg ccgcaaaaaa gggaataagg gcgacacgga aatgttgaat actcatactc
     5821 ttcctttttc aatattattg aagcatttat cagggttatt gtctcatgag cggatacata
     5881 tttgaatgta tttagaaaaa taaacaaata ggggttccgc gcacatttcc ccgaaaagtg
     5941 ccacctgacg tctaagaaac cattattatc atgacattaa cctataaaaa taggcgtatc
     6001 acgaggccct ttcgtc
//
