# Supplementary material for: Efficient precision editing of endogenous Chlamydomonas reinhardtii genes with CRISPR-Cas
Source: Cell Rep Methods. 2023 Aug 22;3(8):100562. doi: 10.1016/j.crmeth.2023.100562 (PMC10475843; doi:10.1016/j.crmeth.2023.100562)
Supplement: Data S1. Genomic regions of all mutant lines produced in the scope of this work, as well as vector maps of the plasmids and guide sequences used in the mutagenesis process, related to Figures 1, 2, and 4 [file mmc3.zip › vectors/donorVectors/pAPN_mNGi-TUA1-ki_DRC4-PAR_cotarget.gb]

LOCUS       pAPN_mNGi-TUA1-ki_PAR_publication        5951 bp    DNA     circular UNA 24-MAR-2023
DEFINITION  Generated by Gibson/Homology Cloning (pAPN_AphVIII (digested by
            EcoRI, NheI) Fragment 1, TUA-1 adapter 1, mNeonGreen_w_introns,
            TUA-1 adapter 2, pAPN_AphVIII (digested by EcoRI, NheI) Fragment 2,
            TUA-1 adapter 3).
ACCESSION   urn.local.adrian.8p-g29eo1f
VERSION     urn.local.adrian.8p-g29eo1f
KEYWORDS    .
SOURCE      
  ORGANISM  .
FEATURES             Location/Qualifiers
     CDS             complement(236..418)
                     /note="lacZ alpha fragment"
                     /product="LacZ alpha fragment"
                     /gene="LacZa"
                     /note="Derived using Geneious Prime 2020.2.2 'Annotate
                     from Database' based on nucleotide similarity"
                     /standard_name="lacZa"
     CDS             complement(239..307)
                     /locus_tag="LacZ alpha"
                     /standard_name="CDS"
     misc_feature    654..678
                     /note="Geneious type: ligation"
                     /standard_name="Ligation"
     misc_feature    691..698
                     /standard_name="BspQI"
     gene            <699..>748
                     /standard_name="Cre03.g190950_4532"
     5'UTR           <699..>748
                     /standard_name="5'UTR"
     gene            <749..>777
                     /standard_name="Cre03.g190950_4532"
     5'UTR           <749..777
                     /standard_name="5'UTR"
     5'UTR           <749..>777
                     /standard_name="5'UTR"
     misc_feature    778..799
                     /note="Geneious type: ligation"
                     /standard_name="Ligation"
     CDS             join(778..877,958..1229,1489..1758,1824..1889)
                     /codon_start=1
                     /product="unnamed_input_seq"
                     /translation="MVSKGEEDNMASLPATHELHIFGSINGVDFDMVGQGTGNPNDGY
                     EELNLKSTKGDLQFSPWILVPHIGYGFHQYLPYPDGMSPFQAAMVDGSGYQVHRTMQF
                     EDGASLTVNYRYTYEGSHIKGEAQVKGTGFPADGPVMTNSLTAADWCRSKKTYPNDKT
                     IISTFKWSYTTGNGKRYRSTARTTYTFAKPMAANYLKNQPMYVFRKTELKHSKTELNF
                     KEWQKAFTDVMGMDELYK"
                     /standard_name="mNeonGreen"
     intron          878..957
                     /standard_name="RPLP1-i1"
     intron          1230..1488
                     /standard_name="TUB2-i1"
     intron          1759..1823
                     /standard_name="RPLP2-i1"
     misc_feature    1868..1889
                     /note="Geneious type: ligation"
                     /standard_name="Ligation"
     CDS             1890..>1929
                     /codon_start=1
                     /standard_name="CDS"
     gene            <1890..>1929
                     /standard_name="Cre03.g190950_4532"
     5'UTR           <1890..>1929
                     /standard_name="5'UTR"
     CDS             <1930..1934
                     /codon_start=3
                     /standard_name="CDS"
     gene            <1930..>1979
                     /standard_name="Cre03.g190950_4532"
     5'UTR           <1930..1938
                     /standard_name="5'UTR"
     5'UTR           <1930..>1979
                     /standard_name="5'UTR"
     misc_feature    complement(1981..1987)
                     /standard_name="BspQI"
     misc_feature    2006..2012
                     /standard_name="BspQI"
     gene            2014..2063
                     /standard_name="DRC4 US"
     misc_feature    2068..2088
                     /note="Geneious type: ligation"
                     /standard_name="Ligation"
     regulatory      2093..2308
                     /note="Geneious type: promoter"
                     /standard_name="rbcS2-P"
     intron          2317..2461
                     /locus_tag="rbcS2 intron1"
                     /standard_name="rbcS2-i1"
     misc_feature    2442..2461
                     /note="Geneious type: ligation"
                     /standard_name="Ligation"
     CDS             2504..3307
                     /locus_tag="aph VIII"
                     /standard_name="aphVIII"
     3'UTR           3386..3619
                     /locus_tag="rbcS2 3' UTR"
                     /standard_name="rbcS2-T"
     misc_feature    3608..3632
                     /note="Geneious type: ligation"
                     /standard_name="Ligation"
     gene            3633..3682
                     /standard_name="DRC4 DS"
     misc_feature    complement(3684..3690)
                     /standard_name="BspQI"
     misc_feature    3721..3745
                     /note="Geneious type: ligation"
                     /standard_name="Ligation"
     misc_binding    complement(3752..3774)
                     /locus_tag="LacO"
     misc_feature    3754..3770
                     /note="Lac operon operator"
                     /note="Derived using Geneious Prime 2020.2.2 'Annotate
                     from Database' based on nucleotide similarity"
                     /standard_name="lacO"
     regulatory      complement(3778..3808)
                     /note="Geneious type: promoter"
                     /note="promoter sequence of the lac operon"
                     /regulatory_class="promoter"
                     /note="Derived using Geneious Prime 2020.2.2 'Annotate
                     from Database' based on nucleotide similarity"
                     /standard_name="lac"
     rep_origin      complement(4114..4796)
     CDS             complement(4891..5751)
                     /note="confers ampicillin resistance"
                     /product="beta-lactamase"
                     /gene="bla"
                     /note="Derived using Geneious Prime 2020.2.2 'Annotate
                     from Database' based on nucleotide similarity"
                     /standard_name="ampR"
     regulatory      complement(5752..5856)
                     /note="Geneious type: promoter"
                     /note="Promoter for ampicillin resistance gene
                     (b-lactamase)"
                     /regulatory_class="promoter"
                     /note="Derived using Geneious Prime 2020.2.2 'Annotate
                     from Database' based on nucleotide similarity"
                     /standard_name="amp"
ORIGIN      
        1 tcgcgcgttt cggtgatgac ggtgaaaacc tctgacacat gcagctcccg gagacggtca
       61 cagcttgtct gtaagcggat gccgggagca gacaagcccg tcagggcgcg tcagcgggtg
      121 ttggcgggtg tcggggctgg cttaactatg cggcatcaga gcagattgta ctgagagtgc
      181 accatatgcg gtgtgaaata ccgcacagat gcgtaaggag aaaataccgc atcaggcgcc
      241 attcgccatt caggctgcgc aactgttggg aagggcgatc ggtgcgggcc tcttcgctat
      301 tacgccagct ggcgaaaggg ggatgtgctg caaggcgatt aagttgggta acgccagggt
      361 tttcccagtc acgacgttgt aaaacgacgg ccagtgccaa gcttgcatgc ctgcagcggc
      421 ggggagctcg ctgaggcttg acatgattgg tgcgtatgtt tgtatgaagc tacaggactg
      481 atttggcggg ctatgagggc gggggaagct ctggaagggc cgcgatgggg cgcgcggcgt
      541 ccagaaggcg ccatacggcc cgctggcggc acccatccgg tataaaagcc cgcgaccccg
      601 aacggtgacc tccactttca gcgacaaacg agcacttata catacgcgac tattctgccg
      661 ctatacataa ccactcagga gctctatccg gctcttctat tacccctcgc gaacccagcg
      721 taggaaaagc tcccttctcc ttcccctgtc tcttctccgt ctcctccctt cgcaaccatg
      781 gtctcgaagg gtgaggagga caacatggcc tccctccctg cgacgcacga gctccacatt
      841 ttcggcagca ttaacggggt ggacttcgac atggtcggtg cgtcgcgctc gcttacgtcg
      901 ctaagcagct tgtatcttgt acattctata gctgacggtc gccgatttcg tttgcagggc
      961 agggtaccgg taaccccaac gacggctacg aggagctgaa cctcaagagc accaagggtg
     1021 acctccagtt ttcgccgtgg attctggtcc ctcatatcgg gtacgggttc caccagtacc
     1081 tgccgtaccc tgatgggatg tccccgttcc aggccgccat ggtcgacggc tccggttacc
     1141 aggtgcatcg cacgatgcag ttcgaggacg gtgccagcct gaccgtcaac taccggtaca
     1201 cgtacgaggg gtcccatatt aagggcgagg tgagttgcct gaagagttcc tgttggggct
     1261 gtagcgagcc gcgggcaggt tgctagcgct gatgctactg ttgtgctagc gcacgacttg
     1321 tgttccttgg agcgcgcgtt tttcggcacc gccggttccc agccaatgct tgataatgtt
     1381 tttgccgtca tggtttggtg cttttgctca gcctgatgtc tgctcctctt ccttgctcgg
     1441 acatgcgggc gaatgcctga ccttcttccc ttcccttttg ctcctcaggc gcaggtgaag
     1501 ggcacgggtt ttcctgcgga cggtccggtg atgaccaaca gcctcaccgc tgctgattgg
     1561 tgccggtcga agaagacgta cccgaacgac aagacgatta ttagcacctt caagtggagc
     1621 tacaccacgg gcaacggtaa gcggtaccgg tccacggcgc ggacgaccta caccttcgct
     1681 aagcctatgg ccgctaacta cctgaagaac cagcccatgt acgtctttcg caagaccgag
     1741 ctgaagcact ccaagacggt aagttatctg cttcgctcgc gcatcatttg ccgtcggctc
     1801 agcgtccgca cctctgaccg caggagctca actttaagga gtggcagaag gcttttaccg
     1861 acgtgatggg tatggatgag ctgtacaaga tgcgtgaggt catctccatc cacatcggcc
     1921 aggcgggtat ccaggtcagt tgacagagcg agagcgcgct gggacgtcgt tgccgagttt
     1981 gaagagcaag ttagagctca ttagtgctct tcaaaaagta aagcatctgc tttacgagca
     2041 ccagaacaac atcacgacgt tgactagctt aagatcccat caagcttgca tgccgggcgc
     2101 gccagaagga gcgcagccaa accaggatga tgtttgatgg ggtatttgag cacttgcaac
     2161 ccttatccgg aagccccctg gcccacaaag gctaggcgcc aatgcaagca gttcgcatgc
     2221 agcccctgga gcggtgccct cctgataaac cggccagggg gcctatgttc tttacttttt
     2281 tacaagagaa gtcactcaac atcttaaaat ggccaggtga gtcgacgagc aagcccggcg
     2341 gatcaggcag cgtgcttgca gatttgactt gcaacgcccg cattgtgtcg acgaaggctt
     2401 ttggctcctc tgtcgctgtc tcaagcagca tctaaccctg cgtcgccgtt tccatttgca
     2461 ggatggccac tccgccctcc ccggtgctga agaatttcga agcatggacg atgcgttgcg
     2521 tgcactgcgg ggtcggtatc ccggttgtga gtgggttgtt gtggaggatg gggcctcggg
     2581 ggctggtgtt tatcggcttc ggggtggtgg gcgggagttg tttgtcaagg tggcagctct
     2641 gggggccggg gtgggcttgt tgggtgaggc tgagcggctg gtgtggttgg cggaggtggg
     2701 gattcccgta cctcgtgttg tggagggtgg tggggacgag agggtcgcct ggttggtcac
     2761 cgaagcggtt ccggggcgtc cggccagtgc gcggtggccg cgggagcagc ggctggacgt
     2821 ggcggtggcg ctcgcggggc tcgctcgttc gctgcacgcg ctggactggg agcggtgtcc
     2881 gttcgatcgc agtctcgcgg tgacggtgcc gcaggcggcc cgtgctgtcg ctgaagggag
     2941 cgtcgacttg gaggatctgg acgaggagcg gaaggggtgg tcgggggagc ggcttctcgc
     3001 cgagctggag cggactcggc ctgcggacga ggatctggcg gtttgccacg gtgacctgtg
     3061 cccggacaac gtgctgctcg accctcgtac ctgcgaggtg accgggctga tcgacgtggg
     3121 gcgggtcggc cgtgcggacc ggcactccga tctcgcgctg gtgctgcgcg agctggccca
     3181 cgaggaggac ccgtggttcg ggccggagtg ttccgcggcg ttcctgcggg agtacgggcg
     3241 cgggtgggat ggggcggtat cggaggaaaa gctggcgttt taccggctgt tggacgagtt
     3301 cttctgaggg acctgatggt gttggtggct gggtagggtt gcgtcgcgtg ggtgacagca
     3361 cagtgtggac gttgggatcc catccccgct ccgtgtaaat ggaggcgctc gttgatctga
     3421 gccttgcccc ctgacgaacg gcggtggatg gaagatactg ctctcaagtg ctgaagcggt
     3481 agcttagctc cccgtttcgt gctgatcagt ctttttcaac acgtaaaaag cggaggagtt
     3541 ttgcaatttt gttggttgta acgatcctcc gttgattttg gcctctttct ccatgggcgg
     3601 gctgggcgta tttgaagcgg gtaccgagct cgagtcggac ggcgagctag cgctaaagct
     3661 tcaacaggac gagtaccgca agtgaagagc attctcaagg caggagctcg gagctcaatt
     3721 cgtaatcatg tcatagctgt ttcctgtgtg aaattgttat ccgctcacaa ttccacacaa
     3781 catacgagcc ggaagcataa agtgtaaagc ctggggtgcc taatgagtga gctaactcac
     3841 attaattgcg ttgcgctcac tgcccgcttt ccagtcggga aacctgtcgt gccagctgca
     3901 ttaatgaatc ggccaacgcg cggggagagg cggtttgcgt attgggcgct cttccgcttc
     3961 ctcgctcact gactcgctgc gctcggtcgt tcggctgcgg cgagcggtat cagctcactc
     4021 aaaggcggta atacggttat ccacagaatc aggggataac gcaggaaaga acatgtgagc
     4081 aaaaggccag caaaaggcca ggaaccgtaa aaaggccgcg ttgctggcgt ttttccatag
     4141 gctccgcccc cctgacgagc atcacaaaaa tcgacgctca agtcagaggt ggcgaaaccc
     4201 gacaggacta taaagatacc aggcgtttcc ccctggaagc tccctcgtgc gctctcctgt
     4261 tccgaccctg ccgcttaccg gatacctgtc cgcctttctc ccttcgggaa gcgtggcgct
     4321 ttctcaaagc tcacgctgta ggtatctcag ttcggtgtag gtcgttcgct ccaagctggg
     4381 ctgtgtgcac gaaccccccg ttcagcccga ccgctgcgcc ttatccggta actatcgtct
     4441 tgagtccaac ccggtaagac acgacttatc gccactggca gcagccactg gtaacaggat
     4501 tagcagagcg aggtatgtag gcggtgctac agagttcttg aagtggtggc ctaactacgg
     4561 ctacactaga agaacagtat ttggtatctg cgctctgctg aagccagtta ccttcggaaa
     4621 aagagttggt agctcttgat ccggcaaaca aaccaccgct ggtagcggtg gtttttttgt
     4681 ttgcaagcag cagattacgc gcagaaaaaa aggatctcaa gaagatcctt tgatcttttc
     4741 tacggggtct gacgctcagt ggaacgaaaa ctcacgttaa gggattttgg tcatgagatt
     4801 atcaaaaagg atcttcacct agatcctttt aaattaaaaa tgaagtttta aatcaatcta
     4861 aagtatatat gagtaaactt ggtctgacag ttaccaatgc ttaatcagtg aggcacctat
     4921 ctcagcgatc tgtctatttc gttcatccat agttgcctga ctccccgtcg tgtagataac
     4981 tacgatacgg gagggcttac catctggccc cagtgctgca atgataccgc gagacccacg
     5041 ctcaccggct ccagatttat cagcaataaa ccagccagcc ggaagggccg agcgcagaag
     5101 tggtcctgca actttatccg cctccatcca gtctattaat tgttgccggg aagctagagt
     5161 aagtagttcg ccagttaata gtttgcgcaa cgttgttgcc attgctacag gcatcgtggt
     5221 gtcacgctcg tcgtttggta tggcttcatt cagctccggt tcccaacgat caaggcgagt
     5281 tacatgatcc cccatgttgt gcaaaaaagc ggttagctcc ttcggtcctc cgatcgttgt
     5341 cagaagtaag ttggccgcag tgttatcact catggttatg gcagcactgc ataattctct
     5401 tactgtcatg ccatccgtaa gatgcttttc tgtgactggt gagtactcaa ccaagtcatt
     5461 ctgagaatag tgtatgcggc gaccgagttg ctcttgcccg gcgtcaatac gggataatac
     5521 cgcgccacat agcagaactt taaaagtgct catcattgga aaacgttctt cggggcgaaa
     5581 actctcaagg atcttaccgc tgttgagatc cagttcgatg taacccactc gtgcacccaa
     5641 ctgatcttca gcatctttta ctttcaccag cgtttctggg tgagcaaaaa caggaaggca
     5701 aaatgccgca aaaaagggaa taagggcgac acggaaatgt tgaatactca tactcttcct
     5761 ttttcaatat tattgaagca tttatcaggg ttattgtctc atgagcggat acatatttga
     5821 atgtatttag aaaaataaac aaataggggt tccgcgcaca tttccccgaa aagtgccacc
     5881 tgacgtctaa gaaaccatta ttatcatgac attaacctat aaaaataggc gtatcacgag
     5941 gccctttcgt c
//
