# Supplementary material for: Efficient precision editing of endogenous Chlamydomonas reinhardtii genes with CRISPR-Cas
Source: Cell Rep Methods. 2023 Aug 22;3(8):100562. doi: 10.1016/j.crmeth.2023.100562 (PMC10475843; doi:10.1016/j.crmeth.2023.100562)
Supplement: Data S1. Genomic regions of all mutant lines produced in the scope of this work, as well as vector maps of the plasmids and guide sequences used in the mutagenesis process, related to Figures 1, 2, and 4 [file mmc3.zip › vectors/genomicRegions/DRC4-PAR.gb]

LOCUS       DRC4-PAR_publication        9317 bp    DNA     linear   UNA 26-MAR-2023
DEFINITION  .
ACCESSION   urn.local.adrian.o-g2k0tjt
VERSION     urn.local.adrian.o-g2k0tjt
KEYWORDS    .
SOURCE      
  ORGANISM  .
FEATURES             Location/Qualifiers
     gene            complement(<1..660)
                     /standard_name="Cre11.g476800_4532"
     CDS             complement(60..446)
                     /codon_start=1
                     /standard_name="CDS"
     5'UTR           complement(447..660)
                     /standard_name="5'UTR"
     gene            747..8523
                     /standard_name="Cre11.g476850_4532"
     5'UTR           747..794
                     /standard_name="5'UTR"
     CDS             join(795..824,900..1034,1125..1244,1502..3238,4483..4569,
                     5150..5224,5481..5618,5855..5920,6180..6284,6557..6739,
                     7031..7165,7569..7742)
                     /codon_start=1
                     /standard_name="CDS"
     5'UTR           898..1019
                     /standard_name="5'UTR"
     CDS             join(1020..1034,1125..1244,1502..3238,4483..4569,
                     5150..5224,5481..5618,5855..5920,6180..6284,6557..6739,
                     7031..7165,7569..7742)
                     /codon_start=1
                     /standard_name="CDS"
     CDS             complement(<1563..>1587)
                     /codon_start=1
                     /gene="CHLRE_09g392867v5"
                     /protein_id="PNW78240"
                     /note="transcript_id=PNW78240"
                     /db_xref="RefSeq_peptide:XP_001695166.1"
                     /db_xref="RefSeq_peptide:XP_001703621.1"
                     /db_xref="Uniprot/SPTREMBL:A0A2K3DCH9"
                     /db_xref="Uniprot/SPTREMBL:A8J1T9"
                     /db_xref="Uniprot/SPTREMBL:Q84X68"
                     /db_xref="GO:0016020"
                     /db_xref="GO:0016021"
                     /db_xref="GO:0016021"
                     /db_xref="GO:0031514"
                     /db_xref="protein_id:PNW78240"
                     /db_xref="protein_id:PNW78240.1"
                     /db_xref="UniParc:UPI000CCD0A8D"
                     /db_xref="UniParc:UPI000CCD0A8D"
                     /standard_name="CHLRE 09g392867v5 CDS"
     regulatory      1592..1807
                     /note="Geneious type: promoter"
                     /locus_tag="rbcS2 5'UTR in pMS188"
                     /standard_name="promoter"
     intron          1816..1960
                     /locus_tag="rbcS2 intron1"
                     /standard_name="intron"
     CDS             2003..2806
                     /locus_tag="aph VIII"
                     /standard_name="aphVIII"
     3'UTR           2885..3118
                     /locus_tag="rbcS2 3' UTR"
                     /standard_name="3'UTR"
     gene            <3107..>3131
                     /gene="CHLRE_09g392867v5"
                     /note="hypothetical protein"
                     /standard_name="CHLRE 09g392867v5 gene"
     3'UTR           <3107..3118
                     /locus_tag="rbcS2 3' UTR"
                     /standard_name="3'UTR"
     3'UTR           7743..8518
                     /standard_name="3'UTR"
     3'UTR           7743..8523
                     /standard_name="3'UTR"
ORIGIN      
        1 atcccaggac aaatttagac taaaatagct gtccgtgtgc acggcgtcgc tgtttgtacc
       61 tgccgcgtgg ccccggggtt gtcgcggagg ttgccgaggc ccacaaggtg gtcgggccct
      121 gccgcctgcg ccgcgaaccc gcgtgcttgc tgtgcctccc gcgacgccgc caggtgctgc
      181 tgctgaggct gcgccccaga gctcaaagta tccgaaatag acgagctggc tgcggcctcg
      241 cgccgcgtcc agaaagcgag actggcaagg ccgcgcggtg ctccggcgga ggcgaaggcg
      301 ccagggctgt gctgcgtgta tgagcagctc ggcgcgctgg acgccgtcgc cgcgattgtg
      361 ctagctattt gaaatgtaac agagcatgat ctttggcatg ttatccccag ccgcgccagc
      421 agcccggctg cagcgctgcg agacatcagc gttgcgaccg gcagacgttc tcgtcacgag
      481 gtggaatcag gtatggttta tttctgttga agtggtgctt tcaattgtgc aactatgcaa
      541 caagcgatcg aatgggagag cgacaaacaa ggtccagacg tgccgactgt tagcgtgtgc
      601 ctgtcatgtg tttcatgcaa tataactcaa caaaccagtg tgatagagtc acttgctttt
      661 ggctcggtgg ggacttccgc tcatcgagcc ccaaccctca ttccgcagtc cctcgcggca
      721 aaatggccta aaccaatttc gtttgtattt cgacacgcat atcaaaccgc tggcactgga
      781 gtaaacaagc aaccatggcc cccaagaaga agggaacgaa gaaggtgtgc ccactaaggc
      841 aggcaagtcg tccttagagc gacagttctc acctggttct cggttttgct gctgttcagg
      901 agtccaagaa ggatgcggtc gcgacgggcg acatcgaggg tgcctcggtg gaggagctca
      961 accaaaagat tgggacactg gagaaagaga agaacaagga ggaggaatac cgcaactaca
     1021 tgcaactaga gcgagtaagt gcgtggctgc gcaggacccg cgtgccactt cgcatgcgca
     1081 aggcacgcag cgcgctgaac cgtttctttg ccctctgagc acaggacaag atcaatgcat
     1141 tctgggaaat cacaaagaag gacctggagg accggcgcgc ggagctgcgg aacaaagacc
     1201 gtgaaatgga ggagatggag gagcggcacc aagtggaaat caaggtgagc actggtgcct
     1261 tgcaaaggcg tccggcgtcg aggggagggt gggtagagag ttgtaagaag tggatggaca
     1321 cgggccgggg caacgcacgc ggcgtcacca gtttcaagtg gtccgcctgt ccagcaccag
     1381 gaggagtgtg cgagggtgtt cagggttcgt gtcgctgcag caccgcgccc agacgcccac
     1441 ctgccgcgtc tgcagcctct tttctttgcc ctgccccaca aaccgtaacc aaccccaaca
     1501 ggtttacaaa caaaaagtaa agcatctgct ttacgagcac cagaacaaca tcacgacgtt
     1561 gactagctta agatcccatc aagcttgcat gccgggcgcg ccagaaggag cgcagccaaa
     1621 ccaggatgat gtttgatggg gtatttgagc acttgcaacc cttatccgga agccccctgg
     1681 cccacaaagg ctaggcgcca atgcaagcag ttcgcatgca gcccctggag cggtgccctc
     1741 ctgataaacc ggccaggggg cctatgttct ttactttttt acaagagaag tcactcaaca
     1801 tcttaaaatg gccaggtgag tcgacgagca agcccggcgg atcaggcagc gtgcttgcag
     1861 atttgacttg caacgcccgc attgtgtcga cgaaggcttt tggctcctct gtcgctgtct
     1921 caagcagcat ctaaccctgc gtcgccgttt ccatttgcag gatggccact ccgccctccc
     1981 cggtgctgaa gaatttcgaa gcatggacga tgcgttgcgt gcactgcggg gtcggtatcc
     2041 cggttgtgag tgggttgttg tggaggatgg ggcctcgggg gctggtgttt atcggcttcg
     2101 gggtggtggg cgggagttgt ttgtcaaggt ggcagctctg ggggccgggg tgggcttgtt
     2161 gggtgaggct gagcggctgg tgtggttggc ggaggtgggg attcccgtac ctcgtgttgt
     2221 ggagggtggt ggggacgaga gggtcgcctg gttggtcacc gaagcggttc cggggcgtcc
     2281 ggccagtgcg cggtggccgc gggagcagcg gctggacgtg gcggtggcgc tcgcggggct
     2341 cgctcgttcg ctgcacgcgc tggactggga gcggtgtccg ttcgatcgca gtctcgcggt
     2401 gacggtgccg caggcggccc gtgctgtcgc tgaagggagc gtcgacttgg aggatctgga
     2461 cgaggagcgg aaggggtggt cgggggagcg gcttctcgcc gagctggagc ggactcggcc
     2521 tgcggacgag gatctggcgg tttgccacgg tgacctgtgc ccggacaacg tgctgctcga
     2581 ccctcgtacc tgcgaggtga ccgggctgat cgacgtgggg cgggtcggcc gtgcggaccg
     2641 gcactccgat ctcgcgctgg tgctgcgcga gctggcccac gaggaggacc cgtggttcgg
     2701 gccggagtgt tccgcggcgt tcctgcggga gtacgggcgc gggtgggatg gggcggtatc
     2761 ggaggaaaag ctggcgtttt accggctgtt ggacgagttc ttctgaggga cctgatggtg
     2821 ttggtggctg ggtagggttg cgtcgcgtgg gtgacagcac agtgtggacg ttgggatccc
     2881 atccccgctc cgtgtaaatg gaggcgctcg ttgatctgag ccttgccccc tgacgaacgg
     2941 cggtggatgg aagatactgc tctcaagtgc tgaagcggta gcttagctcc ccgtttcgtg
     3001 ctgatcagtc tttttcaaca cgtaaaaagc ggaggagttt tgcaattttg ttggttgtaa
     3061 cgatcctccg ttgattttgg cctctttctc catgggcggg ctgggcgtat ttgaagcggg
     3121 taccgagctc gagtcggacg gcgagctagc gctaaagctt caacaggacg agtaccgcaa
     3181 gcgggagggg gacctgggga aggacaagcg caacctcaaa ctggagctca aagagcaggt
     3241 gggtgctcgg cggctggtgc ttgctgcggg acttggaggc ttgcgtgctg ggcagcagga
     3301 tgtgggggct tgcgtatggg ggaggggtag ccgcccaggg gatgggtgga cactggacag
     3361 ggactgaccg ggcaaaagag gtgtaagcag ccaggggagg aggtgctacc aacaactggc
     3421 aaggccagaa gtgaaaagca gcaagtgcat tccaggcaag cgcattccag gtgagacttc
     3481 agcgttgcga agcagcgcag cagtccgtca gccgtggccc cagttgcgaa cgcggccaac
     3541 ggaggacgcg cagtccagcg gcggcgggcg ccaggcaggg gcttcggcga ggcgcagcag
     3601 ggaagggctc ggagggcagc cctcgcaacc agaccgcgga caggaggcgg cgggatcgga
     3661 cgcgatccgg caggcgcggg gcgccaccca aacgcggcta gcggctgctc agctgcgagg
     3721 cgggcgtcgc atgcgcacac cagcgcacac gtgcgcacac agaggcaggc gcggcgccgg
     3781 tgccatatgg ctgggtggca gcagccgagc ggttgacgga gcggagggag ggcgcaggcc
     3841 ggaggcgagg cgccagccag ccgcttggcg gccgcatgcg ccacggcgcc gtcgcggagc
     3901 ggcgctgtct gttggtaccc cgtaagggcg ccggctgcag cagcagcagc agcagaatca
     3961 caacaggcgg ggttggttct cagcgccctg ctatcgcagc aggcgtgcgg gcagcagcac
     4021 caggggcagg agcgcccgcc aggcgacctg cgccaatagc aacgggagcg gcagcggcgg
     4081 attacgaaac gaagcccggt gccgccgcaa tggctgacct ggcgggaagg gtggggctgc
     4141 ggctctgcag tgctgtgagc ctgacggggg gcgggggggg ggggcaggcc cacagcacgc
     4201 catgccgtgc cgtgccggca gcgggcgggc acgcacgtcg gccggagccc gaacgagcac
     4261 acccgtgcct cagcagtcag taccaaaccg cgatcaccgc cttggtggga tccttcgcca
     4321 gccctgacgg agtgtcgcag gaggatggca tcgatcgcgc accggcctgc cggcccctcc
     4381 cccgcctagc cgccacgtgc cccgcttcac gcgcccttct aacgcacacg ccgccatccc
     4441 caacacacac gcccacacac cacctccacc tttgcgcaac aggagctggc gcaccaggac
     4501 atcatccggc agttgaagct ggagcacgcc aaggagatca ccaagctgcg gcaggagttc
     4561 gagcagcagg tgggggagtg gggaagagag tgtgtgtgtg tgtgtgtgtg tgtgtgtgtg
     4621 tgtgtgtgtg tgtgtgtgtg tgtgtgtgtg tgtgtgtgtg gattggacgg gggggagaga
     4681 gaagagggag agggggacca ggtgttcgag cagcgggtga ggagcgggag ggtcgtgaga
     4741 ggtgggagga ggagagacgg agggagtaaa ccacatgcgg aggggcagag gggaggggcg
     4801 ccaggtttcg agttcgagca gcacgtgggc ggctgtggga ttgtgtttga gaggcaagag
     4861 gcttaggagg tgagggggca cttcagtggc ggggcgcgcg gagaggggtg gatggagggc
     4921 ggaaagagcg gggcgatagg ggtgatggac gggtggcggg agggcgggtt ggagagaggg
     4981 cgcgggccat gagaagggag gaacggcgga gggaggaaaa gacgatgtgt gggcatgtgg
     5041 agccggcgga atgggtcgtg tgttggtacc atgggaaggg gctgggagtt gcattagcga
     5101 gccggcacca acctgcaacc ctcgtctgct cctcccctgc cctgcacagg ccaaggacct
     5161 gcagagcaag tacgagaaga agatgaagat gctgcgagac gacatggagc tgcggagaaa
     5221 gcaggtgcgt gtgggggagg gggaagcatg cggggcaggg gacacgagct gcggagaacg
     5281 caggtgggcg ggcgggaggg ggcaggcacg cgggcaggag gcggatacag gctgcgcagt
     5341 gctgcacaga tggggcgtgg gtgacgagga gtggggctga gcgtggcaca caaaggaggg
     5401 gttggagttg gcggccggtg agcgggtttt gccattctca cacacgccgc cgctcgcccc
     5461 ttccctcctt ccttttacag gagatccacg agatcgagga gcgcaagaac acgcacatca
     5521 acgaactgat gaagaagcac gagcgcgcct tcgcagagat caagaactac tacaatgaca
     5581 tcacacacaa caacctggac ctgatcaaga cgctcaaggt gctttggttt ttttgggggg
     5641 aggctctaaa aaagcaaact ctaaatatgc tgtgctgcac gacaagccgc cggggcttca
     5701 ggagtggggc tgtatcatgc agtattccaa agggaatggg gttccgctgc ctcttgtcct
     5761 cacttgccct gccacctgct agtgacctga tccctgaccg tcgctgatct ctggcctcac
     5821 ctccgacttt ggtaaaccgt tgccgggcgc gcaggaggac gtggcggaga tgaagcggcg
     5881 cgaggcagcc aacgaaaagc tcatgtacga gatcgcgcag gtgagcgcag tgcagggcag
     5941 ggcgggcgag tgaggcgagg caacgaggga gcgagggcat gaaagaaagc attccaagca
     6001 taaaggcata ctgcaaaatg ggccgccgcg ccccaagctc ggccccaagc cgagcccaat
     6061 cgtctcaaac cccacaagca cacgagaacc ttaaaacccc aaccttcaaa caccctctca
     6121 tgcacatttt cacacatgca cacaccccct aaacaaaaac aacccgcttt ttgaaacagg
     6181 acaacaagaa gctgtctgag ccgctgtcgc gcgcgctcaa ggaggtggag ctgctgcggc
     6241 agcagttggc caactacgac aaggacaagc tgtcactggc gcaggtgcgt gtggggtgta
     6301 tgaaggggaa atatagttgt gtgtgtgcgt ggttgtgtgt gtttggtggt gcgggtgcat
     6361 tctgtactga cgtgtgcatt taggtgacgg catgatgggg ttgcgccagg gtgtgaatgg
     6421 cgatgaaagg cacctgttca tgaacggccc cctgccgggc aaacggcaac gccccagacc
     6481 tttgcctgac actcacacac gccctgcccc tgtctttctt tccctctctc cacacgctct
     6541 ctccacacac gcacagacga aggcacggct gctgaacgcg gagcggcaga tcaagaacct
     6601 ggagtgggag aacgaagtgc tgtcgcagcg cttcagcaag gtgcagaccg agcgcgacga
     6661 gctctacggc aagttcgagg cgtccatcta cgacgtgcag cagaagaccg ggctcaagag
     6721 cgcgctgctg gagaagaagg tgggaggagg aggaggagga ggaggaggag agggtggagg
     6781 gaggaggaaa gggaggaggg aggaggagga ggaggaggag aggggcgggg atggggatac
     6841 atcgccgcgc ctacaaaggt gcccgccttt gtttgcggtc gctgcaacct cgacacacat
     6901 atccacgggc ctttgtgctt tctaacgtac acacacacgg cgccacctgg gctggcttcg
     6961 ttacattgtt attacacaca ccattattgt gctcactaac acacgcacat gctgccacgc
     7021 gccccaacag gtggaggcgc tgggcgaggc tctggagatg aaggaggcgc agctggcgga
     7081 ggtgctcacg gccgccaacc tggaccccgg caccctggcc gccatcaacc agcggctgga
     7141 ggaggtgctg gacaacaaga accaggtgag gggagggagg aaggaaggaa ggaagggagg
     7201 gagggaggga gggaggggcg gagggaggga gggagggagg aaggaaggga gggagggagg
     7261 gagggagggg cggagggagg gagggaggga gggagggagg ggcggaggga gggagggagg
     7321 ggctaattgc tgtttctttg aagaatggtg aagacggcca ccccactatt ccaccccatg
     7381 gcttcgggtt caggctatgg gtctcggtta tttatataga gtctctggac tctgggggat
     7441 gcaactgagc tcagttgcat cccccaccca ctcccgtttt cacccaccca ctcccctttt
     7501 cacccaccca gtcctctttc tgcgcacccg cccacccacc caaccaacca accaaccaac
     7561 cgccgcagat catcaaggcg ctgcagtacg atgtggccaa ggtgtccaag gcgcacaacg
     7621 acctcatccg cgtgtacgag gccaagctca cagagttcgg catcccggtg gacgagctgg
     7681 gcttccggcc actggtcacc aacaccagca ccgggcccgc ggggctggtg gtgggcgcgt
     7741 gaggcaggcg gtgtgggcgg cggcggtttg ggcggcggcg ctgtgggaat ggggatgggt
     7801 gccggggatg catgaatgga ctggcttttg acggtgccga ctgacgttgg gctgtgggac
     7861 gtggtgattg acaatgacag agattgaact gcgcgtgcgt gtgcgtgtgt gtgtgtagga
     7921 cagggcggcg gcgatgtagt ggcatggacg gtgcggtggt ggaggtgttg caagattctg
     7981 gcggcgggct aggtcttcaa tgggctggtc tgtcccgtgc tgtgcagtgc acacgcggca
     8041 caggcgtggg ccacagcact gggtgtagga gggtagctgt gttgacacgt gttcgcgacg
     8101 tgcgtgcacc tgtgcgtgtg tatgcgtgtg tgaggaagta gtagtaccgt agaagcggct
     8161 gggggcagcg ggcaaccggg ttgggacccg ggcctcctgc gcaggatgag gcgggtcgca
     8221 atggattccc agggcgggcc tgcttgaagc cgttaaaggc aggggctaga tgggtaggct
     8281 ggtgtcgcat gcacgtcgtc tggaaaggaa ctagcaggta ggtaaaggac acgccggtgg
     8341 caagcaggct gtggggtgtg ccaacacaag atggttagat ggccggaaag aaggaatacg
     8401 cagtgagatc cattctgccg ctgcgttttg agttacgcat aattagcatt ccttgtatgg
     8461 gtacttggaa ctgttggcag agactgtgtg ctgcaccctc tctgtcaaac accaaatgga
     8521 cacatctgtg cctggtcacg acgcctggtc ttggtctgtc cttcacctcc ggttctgggc
     8581 gccgcccaac cgccgcgaag ctacctcaat gcactagcac agccactttg ccagtgcgac
     8641 cccgcgcagt gctctcaccc gcaccctacc gctgagaacg cttgtcctca actgccttct
     8701 ctttaggcgc gtagccacta gccgctgccc aatctgcgcc caagggcttt gctgccccgg
     8761 tgctacgggc cgccacggcc tcaccccaca aggacaattt tagtctttct aaactaaaat
     8821 agattttgaa gtgggtggcg gctataggcc tggggaggcc agagtccatg gtgggaagtc
     8881 tgggggtttg gtggcgtgct tgggtttcgt gctccttgcg attgttggcg tcaggtagaa
     8941 cagcgtggtc agcgatgttt tccgtagttg tttcgcctgc gcttaggttg gcagtgacta
     9001 gcgaacatgt gtttggtttt ttaggggctc gttcactctc gtcgaacgga catggcgaac
     9061 tcgtcactgc ctgtccaccg aattatctac gcttagcgac caaaggattg gtgtcacaat
     9121 aaaaggttgc tgcggctggg ttgccaggtc ggcatatcgc gcgcgatcgc gctgggtgga
     9181 gatccgggac cagtcgctcg ttgtctgtgc cagggatcag tatgggggtg gtatggccca
     9241 tgccaggggt tgggcccatg ccagcgggct gggaggctgg gaggctgggc tccagctcgg
     9301 ccccgccgca gccccgc
//
