# Supplementary material for: Efficient precision editing of endogenous Chlamydomonas reinhardtii genes with CRISPR-Cas
Source: Cell Rep Methods. 2023 Aug 22;3(8):100562. doi: 10.1016/j.crmeth.2023.100562 (PMC10475843; doi:10.1016/j.crmeth.2023.100562)
Supplement: Data S1. Genomic regions of all mutant lines produced in the scope of this work, as well as vector maps of the plasmids and guide sequences used in the mutagenesis process, related to Figures 1, 2, and 4 [file mmc3.zip › vectors/genomicRegions/FAP256-mNG-nc-NAT.gb]

LOCUS       FAP256-mNG-nc_NAT_publication       15465 bp    DNA     linear   UNA 22-MAR-2023
DEFINITION  Chlamydomonas reinhardtii chromosome 10
            Chlamydomonas_reinhardtii_v5.5 full sequence 1..6576019 reannotated
            via EnsEMBL.
ACCESSION   10Chlamydomonas_reinhardtii_v5.5
VERSION     10Chlamydomonas_reinhardtii_v5.5
KEYWORDS    .
SOURCE      Chlamydomonas reinhardtii (chlamy)
  ORGANISM  Chlamydomonas reinhardtii
            Eukaryota; Viridiplantae; Chlorophyta; Chlorophyceae;
            Chlamydomonadales; Chlamydomonadaceae.
FEATURES             Location/Qualifiers
     CDS             join(complement(1700..1742),complement(1556..1610),
                     complement(1377..1461),complement(<1..1292))
                     /gene="CHLRE_10g431100v5"
                     /protein_id="PNW77315"
                     /note="transcript_id=PNW77315"
                     /db_xref="RefSeq_peptide:XP_001702504.1"
                     /db_xref="RefSeq_peptide:XP_001702505.1"
                     /db_xref="RefSeq_peptide:XP_001702506.1"
                     /db_xref="Uniprot/SPTREMBL:A0A2K3D9V9"
                     /db_xref="Uniprot/SPTREMBL:A8IBC4"
                     /db_xref="Uniprot/SPTREMBL:A8IBC7"
                     /db_xref="Uniprot/SPTREMBL:A8IBD0"
                     /db_xref="protein_id:PNW77315"
                     /db_xref="protein_id:PNW77315.1"
                     /db_xref="UniParc:UPI000CCCC2F6"
                     /db_xref="UniParc:UPI000CCCC2F6"
                     /translation="MSSGSRFLLSGPGTGTPRSVLAAWTEAIITAGRELSRELPNSSG
                     APCSVNAPARAVTECRRAIYCTPGAQRLAGVTPRHGLQYRRGLHTGHGAAASEPAMSF
                     DSGSGPPEHSFAASAALGSCTAADVDAAQSTLTGIVGAGASAAGPQRPPVGCTEGPDL
                     AELAQKWRSVAAKAEAWPRYGSAEAAAASNGSSGSSCSGGSGGGSGSGVGAEGPGADR
                     GQRWDRQAYKSLIGPTCEALDAGPHHFVHAYRHLPREAGAGAAGAGGRSLDVAALVDV
                     TGAVVTLNRLAGFEPPWDFRRSLVAAATEAVRSATWPQAAALLRDTLALQSVGRVFFA
                     RLLARIGLALYKEGHLGEAAAVHGALRAAFGTRYAVDTGSATVGGRFGSARDEFEGGR
                     PVTSSLELRVSHYRRAFSRQLARAGQPPLSDADILAAETAMGVEETASLLSSIAMMLR
                     GGHGDVSPESEGAALSRQVAGTFRWLLAYLPPLLPTLPGGP"
                     /standard_name="CHLRE 10g431100v5 CDS"
     gene            complement(<1..1900)
                     /gene="CHLRE_10g431100v5"
                     /note="hypothetical protein"
                     /standard_name="CHLRE 10g431100v5 gene"
     gene            2010..10321
                     /gene="CHLRE_10g431150v5"
                     /note="hypothetical protein"
                     /gene="FAP256"
                     /standard_name="CHLRE 10g431150v5 gene"
     CDS             join(2116..2175,2264..2331,2447..2534,2792..3016,
                     3150..3295,3525..3630,3790..3897,3985..4042,4260..4499,
                     4652..4897,5047..5165,5354..5583,5756..5894,6116..6279,
                     6478..6713,6916..7154,7362..8204)
                     /gene="CHLRE_10g431150v5"
                     /protein_id="PNW77316"
                     /note="transcript_id=PNW77316"
                     /db_xref="RefSeq_peptide:XP_001702680.1"
                     /db_xref="RefSeq_dna:XM_001702452.1"
                     /db_xref="RefSeq_dna:XM_001702628.1"
                     /db_xref="Uniprot/SPTREMBL:A0A2K3D9W0"
                     /db_xref="Uniprot/SPTREMBL:A8IBC1"
                     /db_xref="GO:0003777"
                     /db_xref="GO:0003777"
                     /db_xref="GO:0003777"
                     /db_xref="GO:0005488"
                     /db_xref="GO:0005515"
                     /db_xref="GO:0005871"
                     /db_xref="GO:0005871"
                     /db_xref="GO:0005871"
                     /db_xref="GO:0005929"
                     /db_xref="GO:0031514"
                     /db_xref="protein_id:PNW77316"
                     /db_xref="protein_id:PNW77316.1"
                     /db_xref="Reactome:R-HSA-2132295"
                     /db_xref="Reactome:R-HSA-5625970"
                     /db_xref="Reactome:R-HSA-6811434"
                     /db_xref="Reactome:R-HSA-983189"
                     /db_xref="UniParc:UPI000CCD4799"
                     /db_xref="UniParc:UPI000CCD4799"
                     /standard_name="CHLRE 10g431150v5 CDS"
     misc_feature    7462
                     /note="Geneious type: Junction"
                     /standard_name="junction 1"
     misc_feature    7468..9939
                     /note="Geneious type: Editing History Insertion"
                     /standard_name
     misc_feature    7467^7468
                     /note="Geneious type: Junction"
                     /standard_name="GCCTCGA"
     misc_feature    7476..7493
                     /note="Geneious type: Tag"
                     /standard_name="GS linker"
     misc_feature    7494..8201
                     /locus_tag="Chlamy mNeonGreen"
                     /note="Geneious type: Tag"
                     /standard_name="mNeonGreen"
     gene            <8205..8575
                     /gene="CHLRE_10g431150v5"
                     /note="hypothetical protein"
                     /gene="FAP256"
                     /note="Geneious type: 3'UTR"
                     /standard_name="CHLRE 10g431150v5"
     regulatory      8634..8849
                     /note="Geneious type: promoter"
                     /standard_name="rbcS2-P"
     intron          8858..9002
                     /locus_tag="rbcS2 intron1"
                     /standard_name="rbcS2-i1"
     misc_feature    9047..9619
                     /locus_tag="Chlamy NAT-R"
                     /note="Geneious type: CDS"
                     /standard_name="crNAT"
     3'UTR           9694..9926
                     /locus_tag="rbcS2 3' UTR"
                     /standard_name="rbcS2-T"
     gene            10413..>15465
                     /gene="CHLRE_10g431200v5"
                     /note="hypothetical protein"
                     /standard_name="CHLRE 10g431200v5 gene"
     CDS             join(10550..11376,11536..11800,11927..12516,12658..13752,
                     13947..>15465)
                     /gene="CHLRE_10g431200v5"
                     /protein_id="PNW77317"
                     /note="transcript_id=PNW77317"
                     /db_xref="RefSeq_peptide:XP_001702679.1"
                     /db_xref="RefSeq_dna:XM_001702627.2"
                     /db_xref="Uniprot/SPTREMBL:A0A2K3D9V8"
                     /db_xref="Uniprot/SPTREMBL:A8IBB9"
                     /db_xref="protein_id:PNW77317"
                     /db_xref="protein_id:PNW77317.1"
                     /db_xref="UniParc:UPI000CCD414A"
                     /db_xref="UniParc:UPI000CCD414A"
                     /translation="MRLRTVGALLAALVLLAQSPVPSWGSRDGSQPQAASSGSSSSSS
                     NAGGATESAQTSTPATDEDASGSFGSDLGAAAAELLNPRSWDVIAPEVVLPTERGSHG
                     RVSSDKPATTAGASHKSARGSSPDPCSHQHTAHERHGHAVLSRAVGLLRGAAGALAVR
                     LREAAQRAGGGVLRGVEHTASDMAHDLRDPSAWEENPWVAEEVQRLLQEERDQGHTGQ
                     QQQGSKERQQSGQAGDGAVAAGPHPRGGAGCGVGSLAAAMGVEGHVRALVKELHTLVA
                     TLEALSRPAADLSSPQQLQPLADGAAAARRHTEDLRLALQAAAAAGPAETERPGEGEA
                     GAPLPSAAAAIGPWLVEIIEYTERQLGHAEELVRAALGYGEHGAAATAHDIVSAAADW
                     VHSAMVLLRDTATPAPTGSGTSAPPRPVTGTAPAAAAAGAAPLASALLGKHRSGQQHR
                     EAAGMCGGSASDSANSFETCSFADMTVPVAGMPPTPHLPASFDELPADAGAARAVLST
                     LPPATLAVVGRELLVGACGEAQRLKNLAAFPQEHGAGMGAAVDGGESSVIRDRLFLAF
                     VKAASDAHAALEHLDAHNGDAMPSSSTHVATAIDELLRCRARLGDLLRDVAEFSPAGA
                     TYRAPDAAASPEPHQQQPQAGIAEEPTEQGEEGEEAARGRHIPGMAVIQAAWSRAAHA
                     AGALGDALHLHPGSQDAAGGGAGSEERQQQQQQQRKSSAWPFGGAEASYVTAAAAVLD
                     AEAFDVGNEAAGNPQQLPQLPVYHAPKPPPLRLTAALRAAMQHTADTAAAARDRVTAL
                     LHNAVAAASQAIATAKAATLPRPPRHPHPAIAARKAAEAAAAAAQAAADAAGSSSHKA
                     WGGIRSIGALLWAPVQAVRERVGGWHGPAPEAATAGAGDAVADATAEALDAKLMRVWR
                     SAVEQLEASAASFDSVQRMLLTMPRLGAVSGLGAAGDTLMGGASDAAGAAGPKPGQPP
                     ATLTVEPLLKACRRRAVTGIVGGSGEGQQQDAGADVCEDEDENATAAGHASSDGAAQA
                     SREAAVSPSAAALRAVEAAGAALQDFLSRTGARLGTTARGQATHAQAAAKEAAGAAAT
                     AAHQAGAAVAAAGHATHDAVAAAASAAGNTATARAAQHAASAVCHGTQHAAHAGAEAA
                     QHAVDGVNCAAHRASDAVRDSIMCGATSLGSAAVGAADMIRSARHSAGCAVRDAAAGV
                     ASAAGGAAYRLGAAVVGSRELAEDSVKRTARVARSVAQAMRAAAEAAAQGVASAGKQA
                     TGAVAGAGRSAAEELHSAVGTAQHEVEAAGEAVRHGASSAADAARKAGQATAGAAAAA
                     AGALQSGVGHAGAEVTGAAADVAQKAQHGAEHAAEKVAEAAADAARNAAGAAATVGRR
                     TAWLGARLWLKAQFAWVSAPVKAARAVWRVYTLPIWLWRRLRDLPPPLALAPPL"
                     /standard_name="CHLRE 10g431200v5 CDS"
ORIGIN      
        1 gctgggccgc ccggcagcgt gggcagcagc ggcggcaggt aggccaacag ccacctgaac
       61 gtgcccgcca cttggcgtga cagcgccgca ccctcgctct ccggagacac atcaccgtgg
      121 ccgccgcgca acatcatcgc tatgctgctg agcaggctgg ccgtctcctc cacccccatc
      181 gccgtttctg cggcaaggat gtcggcgtct gagagcggcg gctgccccgc ccgcgccagc
      241 tgccggctga acgcacggcg gtagtgcgag actcggagct ccaaactgct cgtgaccggc
      301 ctgccgcctt cgaactcatc cctggcgctg ccaaacctcc cgccgaccgt ggcgctgccg
      361 gtgtcgacgg cgtacctggt cccgaacgcg gcgcgcagcg cgccgtgcac cgccgccgcc
      421 tcccccaggt gcccctcctt gtacagcgcc agacctatcc gggccagcag tcgagcaaag
      481 aagacgcggc ccaccgactg cagcgcaagc gtgtcccgca gcaatgccgc cgcctgcggc
      541 cacgttgcgc tgcgcactgc ctccgtcgcc gcggccacca ggctccgccg gaagtcccag
      601 ggcggctcaa agccagccag tcggttcagc gtgaccaccg cgcccgtcac gtccaccagg
      661 gctgcgacgt ccaagctcct gccgcccgca ccggccgcac cggcgcccgc ctcccgcggc
      721 aagtgccggt acgcgtgcac gaagtggtgc gggcccgcgt ccagggcctc gcacgtgggg
      781 ccgatgagtg atttgtacgc ctggcggtcc caccgctgcc cccgatctgc gcccgggcct
      841 tctgcgccga caccgctgcc gctgccgccg ccgctgccac cgctgcagct actgccgctg
      901 ctgccattgc ttgcagcagc ggcttcagca gagccgtagc gcggccatgc ctcggccttt
      961 gctgctacgc tgcgccactt ctgtgcaagc tccgccaggt ccggtccctc cgtgcaaccc
     1021 actgggggcc gctgcggtcc cgccgcactg gcaccggcac ccacgatgcc cgtcagcgtg
     1081 ctttgcgccg cgtcaacgtc cgccgctgtg cagctgccaa gcgctgctga agccgcaaag
     1141 ctgtgttcgg gcggccctga cccagaatca aagctcattg caggctcgct ggcggcagcg
     1201 ccgtgccccg tgtgcaagcc tcgccggtac tgcagcccat gccgcggcgt cacgcctgcg
     1261 agccgctgcg cacccggcgt gcaatatatt gcctgtgggg ccccggcgtg tcaatacgag
     1321 cgtgtaagag gaggcacgac gtgtcccagg cctgccactt cctggcccca acttaccctc
     1381 ctgcattccg tcacggcgcg cgccggcgcg ttcacggagc agggtgcgcc gctggagttg
     1441 ggcaactccc gcgatagctc cctgcgaacc gaatgtgggg tcgacgcacg cgtgacaatg
     1501 cttccgtgac ggcacttaat agcggcagtc gctgcgcaac caaagccccg cttaccggcc
     1561 cgccgtgatg atggcttcag tccatgccgc cagcacgctt cgcggtgttc ctgcacgaca
     1621 atagttttgt tgtcttgcat cacaggagga tgcccaggtc ccgcgcaggc gcgttcaaac
     1681 gttatagcga cagtcgcacc tgtacccggg ccagaaagca ggaaccgcga cccagagctc
     1741 atgagcgctt cattatcatc attgacatct tatagttaag ggcatttgac caggggagca
     1801 gtccgtgaga ctgcacaaat tgcaatcgtt gtgcacacct actaggcttt cataggatgc
     1861 ttaagtctta ggtcattctt cctgctgtag gttgcacttt aagaacttga tatgtgaaac
     1921 gggagacgag cactgagcaa gggcatggac gaagctcgcg ggccaattcg ctgccgtttg
     1981 cttccgcaaa taatccattt gataacgttg gtagcggccc attcataatt gcatacagac
     2041 tgtgcaaaca catcgtttgt gacgagaacg cggtcctctt gaaacttgac tcgaaattat
     2101 gcgcaataga cgaccatgaa ggcatcagga ggaccgcaga agctgcggtt taccattcac
     2161 gcgtgctcgg gcgaggtaag cgcgcttgag cgccaacatg gcgaacaagt tgaccaagga
     2221 tgcttccagc agccagcgaa ctctgcccgg cgcctgctta caggacacgg actatcctgt
     2281 tcgcgaactc ctctaccaca gcccgcagac gcgtggatgg cagtcgccca ggtgcgagag
     2341 cacccaggcc gcggggtatg cggcacgtat actggctgtt gcccccgtgc acttgccggc
     2401 catcctagcc acggcaaggt tgtaacggaa gccccctgcc attcaggttc tgcaaatacc
     2461 ctcaggagat cgtcctgcgc ttggagcaga cgtgcaaagt gcagcagatt cagattttgg
     2521 cgcatgagta taaggtacat gtgccggagc aggggagggg gggggcgggg acacgccggg
     2581 ccgttgcccc aggatgcgca gctgcagggc ttctatagcg gcagcaagcc acggggtgga
     2641 tgcgaatagt aagaggctcc aggccttgga tggtgcagca agcaggcggc gtaatggagg
     2701 ggcatggagg gcacaatcag cctgcatgcc atccagtgct ttcaccttgt ggctcccgct
     2761 ccgaccctta ttccaccctg ccgccttcca gattgcgaca cgggtggagg tgttcgtggg
     2821 cgcaccccag aacccgctcg acaccgaccc caacaactgt atcttcaagc gcctgggcta
     2881 cctgtcgttc gacagcaatg agcgcagcaa ccaccaggcg cgcgagctga agagcgtgca
     2941 cgtcaacgtg caggccttcc tcatccgcct actcatccac agatgccacg ttaacaaact
     3001 aaacatctac aaccaggtgg gccctggggt aactaggtgc tcgcggcgga ccgctgctga
     3061 gagaaccgac gggccaaaca cgagtcgcgg agcaccctgt gtgttcacac ctgctgcctt
     3121 acgaaccaaa cccgactttt tccgcgtagg tcggcattat cgcgctcaac ctcataggcg
     3181 agcgtgtggc gccggcaccg gagggcccgc acggcttcct gcagctacac cccaacatcc
     3241 ccaccgcaca gccctactac aacgcggcgg cggcggatgt ggccgacatc aatctgtgag
     3301 tgctcggcca cggcctggac agcccgtgtt tattgtagcc ggggctgggc aggtctgaga
     3361 gggcgtcaca ctttcatgga ggcacgctcc aggaagcggc atgcatcgcc tgctttgggg
     3421 agcaccggac cggtcctggg ggtgtagccg actggtgcag ggcaggtgct gcgcaatgtc
     3481 atcatgtagc ctgtgacaag caaggacaat ctgcgcatgt gcagggacct gcacgtggac
     3541 acggtgacag cggttaagat ccgggagctg gcgcggcaga aggatgaggc ggtggcgcgg
     3601 gaggactacg acacagccaa aatgctcaag gtgggaccca aacgcatgaa agacgggggc
     3661 tatgcacgag agggatgtgg cgtaggttgc ggcaatcgcc ggacgattga ggcgtgggag
     3721 tccgtgcttt cgcgtcggcc cgccccgcga caaggaggcc acgtgataag ctgcgtgttg
     3781 tggctgcagg cgagcattga gcggctcaag gtggtgggcc agaaaattgc gcagctggag
     3841 gcgcgcaagc gggctgcggt cgagaaggag gactacgaca ccgcaaaggt catcaaggtg
     3901 ggtcgagggg taccgcggtg ggaggcaggg aaatggcttt tgtttcgcac agctcttacg
     3961 cttgctgctt tgttgctcgg acaggcggat atcgataagc tgcgtgcggc gggagagggc
     4021 gcggccatgg cggccggcgc aggtgtgcag gcgggaagct tgtatattcg cgtgaaccca
     4081 tctctgtctg tgtcaacaca cggttgcggt atgagagtgt taccaaagcg ccagctttaa
     4141 acccgagtgg tgccgaaacg tgcaattggc tgggcatcac cataccagcc tggcgcgaca
     4201 tcggagctgt ccagccagcc agttcctcca caccctccgt gccacccttt tgtgcacagt
     4261 ggccaacgcc agcaagaacc cggacgaaat cttcaaccgg gtgctgggca agaagggctc
     4321 ggtgggcccg ggcggcggca accagcccat gctgcagctg ccctacgacg accaaccagt
     4381 gggcgggcgg cccggctcag gcgcgccgcc gcggccgggc tcgggggcgc cgccatctgc
     4441 tcggggcggg ggctcggggc cgacgtcgcc gcaggggaac ttccctggcg gaccgaccgg
     4501 tgagtaacct agagccttgc gcttccagcg cgttcgttgt acagtgcgtt ggtctccgcc
     4561 tgctcccgcc agaccccaat cgcctgtcaa gcgctcacgc ccagccggcc atgctgccaa
     4621 acctgttcca ccccactccc cgtggccgca gtggaggagc cggacgagga gtaccacgcc
     4681 ggaccgcaga ccttccagtc gcaggccagc ggcaacagcc gtcaccaggc ctacgacgag
     4741 cggcccgcca tgggccgcgg ccgttacacg cccagcgagg agcagatggc ggctgtgtcg
     4801 gcggcgcgca aggcgcccgt gcaccaggcg gaggacgacg gcgtgtcggc gcccgcaggc
     4861 tggcctgggg acttgccggc gccggagcag cttgcaggtg ggggactcgc ccagcgtcgt
     4921 ggtgggggac gtgcataggc agtgctgcgt gttcagtcgg catacgcgaa acgcaaaggg
     4981 aatgggtcgc caagccctat tgttccctgc ttattaacaa ttgtgggtgc tatgcggtat
     5041 gtgcaggcgc gatcgccaag gatgcggagg cgctgggcga catggcgggc gagtacgtgg
     5101 cgcgagcctt cttctccaaa aactggcagc tgcgcgacgc ggccgtcgct tacctcacca
     5161 aagaggtgcg gggcctggcg agctctgcag cgcaacggag tgccacccat gactctttcc
     5221 tgatgactgg caatggccgg gcgggatgat taagcatcga gaagcacaaa agtttggcag
     5281 tattccgggc ctcagcatgc ccgtgcattg tgggcttgtc cctgactagg aggctggcct
     5341 tccccttgcg caggtgtcaa gcggcggtat ggagggcaag cgcgaagcct tccgcacgct
     5401 ggtgggcgtg gtgcggcgcg gcatgaagga caaggtggcc aacgtgtacc tgtcctgcct
     5461 ggccctgctg ccggcgctgg tggactcggg gctgggcggc ggcgggcgcg agatcgaggg
     5521 catgtcggag cagctgctgc cggcgctggt ggagaagctg ggcgacaaca acgcgcgcct
     5581 caggtaagca atatgcagtg gccccgggcg gaaggcgcag ccgcagccct gcgcttggga
     5641 tcctgccttt aggagaacgc gtcggctttg tttgccgtgc aaagcgggtc atgtgctttg
     5701 cgcaactgtg tctcaatacc tgccgtccca ttggtccgct ctcgcacatg accagggagg
     5761 cgagcaagga gagcatcatg ttcctcgccg gcatcaagga cgcggcgctg ccggcacaca
     5821 ccagcatctt cgtaaagccc atcaagaacc agaccgcctg gcgccccgtg ctgggcatcc
     5881 tgcagctgct gcgggtgagg cgccgccgga ccggcctccc gcaagccccg tgcccctccc
     5941 ttcactgtcc tgctgccgcc tggcatgctg cctagacacg gacacatatc ctcctgcctt
     6001 ctgcctgatc caccactgcc gtagtaccaa tggtcctagc tgattccctc ccagctctcg
     6061 gcaacggagg acctcgaaag ttccccaacc ccctgtccca atccccggcc cccaggatct
     6121 ggtgccgctg gtgggcgtct ccaaggccgg cgacggcttc gacctggctg agctgatgga
     6181 gtttgtgggc aaggcctaca acagccccaa cgccgacgtg cgcagcgagg cagtgcgagt
     6241 caccaaggag gtgcacgacc tggtgggacc cgccatcagg tgcgggcgtg taagggcggg
     6301 tggcgtggtg ggcgcgcggg gctgctgcgg aatgctggtg ccttgtgtgt ggaagggcag
     6361 tggagggagc gggttgggac ttgggagcgc attcaactgg gcgcagtaag tgggtgttgt
     6421 agatgaggag cgcagtacgc tgtgccgtga ccgtgtgtgg gattccggtg cccgcaggaa
     6481 gtgcatgccc aaggacatca accccaagat caaggagcag gtggacgcag tgctcggggg
     6541 aggcgacgca cccgcggccg cggcgccgcc gcctgcggct gcgccccgtg cggcacccgc
     6601 gcgcgcgccg gcggccgccg cagccaagcc accggcaggg agaggcggcg gcgcgcccaa
     6661 gcccgctggc aaggcgccac caccacctcc acccccgccg ccgccggcac caggtgcgca
     6721 ttcctggatc cttgacgcgg ctcctgcctt gtcttcgctg cctgtactgc tgcgcagtgg
     6781 cgtcttgata ctcatgccag cgagctccaa gctctggcag gactgccacc ctcgcctcac
     6841 cccttcatgt ccccatctct cgtacatact tccatcatta ccgccaatac taccgccacc
     6901 accaccacca cgcagacgac ccggcggcgt ttgaagcgga gctggcctcg cgcgaggacc
     6961 aactgggccc cgcccacccc gacgtggcgg aggcctgctc caacctggcc atcctgtaca
     7021 accagaaggg cgagtacgac aaggcactgc cgctgtacga gcgcgcgctc aagatctacg
     7081 agaagcactt tggcaaggac caccccgagg tggcgcacac actcacggac ctggcggttc
     7141 tgcatctgga gcaggtgcgc ggcacaacgg cgtggctgcc agggtttggg gggtgcagta
     7201 cggcgtgctg gtgcagatgg gaaagtagga gaaagcgaaa tgtctttgca tgcggtatgc
     7261 gtgaaatggc ttgatggcag aggggcccgt ggcagccgct gggtgaaacg ggaaactaaa
     7321 tgcccatctt tccggctgtc cctctgccgc gccgtgcaca gggtcgcgag gaggtggggc
     7381 gaccgctgct ggagcgcgcg ctgctcatcc aggagaaggc gctggggccg gaccacccgg
     7441 acgtgctggc catcaaggac gtgctcaact ccgacgggag ctccagctcg ggcatggtct
     7501 cgaagggtga ggaggacaac atggcctccc tccctgcgac gcacgagctc cacattttcg
     7561 gcagcattaa cggggtggac ttcgacatgg tcgggcaggg taccggtaac cccaacgacg
     7621 gctacgagga gctgaacctc aagagcacca agggtgacct ccagttttcg ccgtggattc
     7681 tggtccctca tatcgggtac gggttccacc agtacctgcc gtaccctgat gggatgtccc
     7741 cgttccaggc cgccatggtc gacggctccg gttaccaggt gcatcgcacg atgcagttcg
     7801 aggacggtgc cagcctgacc gtcaactacc ggtacacgta cgaggggtcc catattaagg
     7861 gcgaggcgca ggtgaagggc acgggttttc ctgcggacgg tccggtgatg accaacagcc
     7921 tcaccgctgc tgattggtgc cggtcgaaga agacgtaccc gaacgacaag acgattatta
     7981 gcaccttcaa gtggagctac accacgggca acggtaagcg gtaccggtcc acggcgcgga
     8041 cgacctacac cttcgctaag cctatggccg ctaactacct gaagaaccag cccatgtacg
     8101 tctttcgcaa gaccgagctg aagcactcca agacggagct caactttaag gagtggcaga
     8161 aggcttttac cgacgtgatg ggtatggatg agctgtacaa gtaagagctg ctgctgagga
     8221 agagcaggag gaggaggcag gggacgacgg cagcagggag ctgcggggga cattgctgag
     8281 cggaggaagg gcaggatgcg gcagggcccg aggcggcacc agctgcgact gggaggcctg
     8341 aggtgtgtgc ggcgtgcggg gcagggcacg caccacgttg ggtgaagtgt ggagtaggtg
     8401 gtggtcctgg ctggaggggc gaatgccgca agcaagtgct gtttggtggg cgtgtcacgg
     8461 aacagccagg tgtgttgcgg ccgcaccagt tttcggccat cgccggaagc cgcccgcacg
     8521 ttgacggcga cgtagacaag tgcaagacca gttgactatg taaggaaagc tttcccaacc
     8581 ctgctgaccc gtcggtctgc aagactagct taagatccca tcaagcttgc atgccgggcg
     8641 cgccagaagg agcgcagcca aaccaggatg atgtttgatg gggtatttga gcacttgcaa
     8701 cccttatccg gaagccccct ggcccacaaa ggctaggcgc caatgcaagc agttcgcatg
     8761 cagcccctgg agcggtgccc tcctgataaa ccggccaggg ggcctatgtt ctttactttt
     8821 ttacaagaga agtcactcaa catcttaaaa tggccaggtg agtcgacgag caagcccggc
     8881 ggatcaggca gcgtgcttgc agatttgact tgcaacgccc gcattgtgtc gacgaaggct
     8941 tttggctcct ctgtcgctgt ctcaagcagc atctaaccct gcgtcgccgt ttccatttgc
     9001 aggatgggat ccctccgccc tccccggtgc tgaagaattt cgaagcatgg gcaccaccct
     9061 ggacgacacc gcgtaccgct accgcaccag cgtgcccggc gacgccgagg cgatcgaggc
     9121 gctggacggc agcttcacca ccgacaccgt gttccgcgtg accgccaccg gcgacggctt
     9181 caccctgcgc gaggtgcccg tggacccccc cctgaccaag gtgttccccg acgacgagtc
     9241 cgacgacgag agcgacgacg gcgaggacgg cgaccccgac agccgcacct tcgtggcgta
     9301 cggcgacgac ggcgacctgg ccggcttcgt ggtcgtgagc tacagcggct ggaaccgccg
     9361 cctgaccgtg gaggacatcg aggtggcgcc cgagcaccgc ggccacggcg tgggccgcgc
     9421 cctgatgggc ctggccaccg agttcgcgcg cgagcgcggc gcgggccacc tgtggctgga
     9481 ggtgaccaac gtgaacgccc ccgcgatcca cgcctaccgc cgcatgggct tcaccctgtg
     9541 cggcctggac accgccctgt acgacggcac cgcgagcgac ggcgagcagg ccctgtacat
     9601 gagcatgccc tgcccctaag ggacctgatg gtgttggtgg ctgggtaggg ttgcgtcgcg
     9661 tgggtgacag cacagtgtgg acgttgggat ccccgctccg tgtaaatgga ggcgctcgtt
     9721 gatctgagcc ttgccccctg acgaacggcg gtggatggaa gatactgctc tcaagtgctg
     9781 aagcggtagc ttagctcccc gtttcgtgct gatcagtctt tttcaacacg taaaaagcgg
     9841 aggagttttg caattttgtt ggttgtaacg atcctccgtt gattttggcc tctttctcca
     9901 tgggcgggct gggcgtattt gaagcgggta ccgagctcga ctcggactga gagctgctgc
     9961 tgaggaagag caggaggagg aggcagggga cgacggcagc agggagctgc gggggacatt
    10021 gctgagcgga ggaagggcag gatgcggcag ggcccgaggc ggcaccagct gcgactggga
    10081 ggcctgaggt gtgtgcggcg tgcggggcag ggcacgcacc acgttgggtg aagtgtggag
    10141 taggtggtgg tcctggctgg aggggcgaat gccgcaagca agtgctgttt ggtgggcgtg
    10201 tcacggaaca gccaggtgtg ttgcggccgc accagttttc ggccatcgcc ggaagccgcc
    10261 cgcacgttga cggcgacgta gacaagtgca agaccagttg actatgtaag gaaagctttc
    10321 ccaaccctgc tgacccgtcg gtctgcaaga tgactcggcg ccgaaaggcc gaaacccgct
    10381 ctaccctgtt tttccgagta ccttagcagc gcctacagaa cgcgtatctc attcctaatg
    10441 tcacgcacgc ccatgaaaag catgctgaaa ttcacagacg cccagcccac ataggataag
    10501 cggctcgcta agtctgcctc ggcggcttat agcgacttcg tagtttacaa tgcgtctgcg
    10561 caccgtgggt gcgctgctgg cagcacttgt gttgctggcg cagtcgcctg tgccaagttg
    10621 gggcagtcgc gacggctccc agccgcaagc cgcgagcagc ggcagtagca gcagtagcag
    10681 caatgccggc ggcgccacgg agtcggcgca gacgtccacg ccggctaccg acgaggacgc
    10741 tagcggcagc tttggctcgg acctaggcgc cgcggccgcg gagctcctca acccgcgcag
    10801 ctgggacgta atcgcaccgg aggtggtgct gccgacggag cgcggcagcc atgggcgcgt
    10861 tagctccgac aagcccgcaa caacggctgg cgccagccac aagagcgctc gcggctcctc
    10921 ccccgacccc tgcagccacc agcacacggc tcacgagcgt cacggccacg cggtgctcag
    10981 ccgcgctgtg gggctgctgc gcggcgcggc gggcgcgctg gcggtgcgcc tgcgggaggc
    11041 ggcgcagcgg gcgggcggcg gggtgctgcg tggcgtggag cacaccgctt cggacatggc
    11101 gcacgacctg cgtgatccgt ccgcctggga ggagaacccc tgggtggcgg aggaggtgca
    11161 gcggctgctc caggaggaga gggaccaggg ccacacaggc cagcagcagc aggggagcaa
    11221 ggagcggcag cagagcgggc aggcaggcga cggagcagtg gcggcgggcc cgcacccgcg
    11281 gggcggggcg gggtgcggcg tgggcagcct agcggcggcg atgggggtgg agggccacgt
    11341 ccgggcgctg gtgaaggagc tgcacaccct tgtcgcgtga gtgggatgtg catgggcatc
    11401 ttgcgtcttg ccttgaacga ttcaggttta cggattgcgt tcacggcctc ccctccgagt
    11461 acggactccg cgcgctgaaa aaccagcttg ctcctgtttt gctctctgcc gcaacgatgc
    11521 ttctcctcat tgcagtacgc tggaggccct gtcccgccct gcagcggacc tcagcagccc
    11581 gcagcagctg cagcccttgg ctgacggcgc cgcggccgca cgccgccaca ccgaggacct
    11641 gcggctggcc ctgcaggcgg ccgccgccgc cgggcctgcg gagacggagc gccctggcga
    11701 gggcgaagcg ggcgcaccgc tgccgtctgc cgctgccgca attgggccgt ggcttgtgga
    11761 gatcatagag tacacagaac ggcagctggg ccacgcagag gtgagagcca caacgcaacg
    11821 ttgcgttcat gctagtacag ataacgcttg tggctgcacg ccctccactc ggaccccttt
    11881 attaccccca gaacttatta cccctgccca cttcacattg ccgcaggagc tggtgcgggc
    11941 agccctgggt tacggcgagc acggcgccgc ggccactgcg cacgacatcg tttcggctgc
    12001 tgcggactgg gtccactcag ccatggtgct gctgcgcgat accgccaccc ccgcccccac
    12061 cggcagcggc acctccgcac ccccacgccc ggtcaccggc accgcgccgg ctgccgccgc
    12121 tgccggggcc gcgccgctgg cgtctgccct actcggcaaa caccgcagtg gccagcagca
    12181 cagggaggca gcggggatgt gcggcggctc ggcatcggac tcggccaaca gctttgagac
    12241 ctgctccttc gctgacatga ctgtgccagt agctggcatg ccgcccacgc cccaccttcc
    12301 cgcgagcttt gatgagctgc cggcggacgc cggggccgca cgcgctgtgc tgtccacact
    12361 gccgcctgcg acgctggcgg tggtggggcg ggagctgctg gtgggcgctt gcggcgaggc
    12421 gcagcgcctg aagaatctgg cagcgttccc gcaggagcac ggcgcgggga tgggcgcggc
    12481 ggtcgatggg ggcgagtcct cagtcatcag agacaggtga ggaatgggga gactgcaggc
    12541 gggttacgac gcctggctga acatcacgta caagttacgg ctcggcggta cgttgtgtgt
    12601 atacgacccc gctgtttgtg catcctgtac cgctctcgcg tcccctgatg cccacagatt
    12661 gttcctggcc tttgtgaagg cggcgagcga cgcgcacgcg gctctggagc acctcgatgc
    12721 ccacaatggc gatgccatgc ccagctcctc gacccacgtg gccaccgcca ttgacgagct
    12781 gctccgctgc cgagcccgcc tcggtgactt gctgcgggat gttgccgagt tctcacccgc
    12841 cggtgccact taccgggcgc ccgatgccgc cgccagcccc gagccacacc agcagcagcc
    12901 tcaggcgggc atcgcggaag agcccacgga acagggggag gaaggggagg aggcagcacg
    12961 cggcaggcat atccctggca tggctgtgat ccaggccgcc tggtcacgtg ccgcgcacgc
    13021 tgcaggggcc ctgggtgatg ctcttcacct gcacccaggc tcccaggatg cggcgggagg
    13081 tggagctggt tcggaggagc ggcagcaaca acagcagcag cagcggaaga gctctgcatg
    13141 gcccttcggc ggcgcggaag catcctacgt gacggcagca gccgcggtgc tggacgcgga
    13201 ggcgtttgat gtcggcaatg aggcagctgg aaacccccag cagcttccgc agctcccggt
    13261 ctatcatgcc cctaagccgc cgccgctccg cctcacggcg gccttgcgcg ccgccatgca
    13321 gcacaccgcg gacaccgccg ccgccgcgcg cgaccgtgtg acagccctgc tgcacaacgc
    13381 tgttgctgcg gcgtcccagg ctatcgctac cgccaaggcg gccacgctgc cccgcccgcc
    13441 acgccacccg caccctgcga ttgccgcccg caaggcggcc gaggccgcgg ctgcagcggc
    13501 gcaggctgct gcggatgcag ccggcagcag cagccacaag gcatggggcg gcattcgcag
    13561 catcggcgcg ctgctgtggg cgccggtgca ggcggtgcgg gagcgggtcg gcgggtggca
    13621 cggcccagcc ccggaggctg ctactgccgg tgctggtgat gctgtagccg atgctacagc
    13681 cgaggcgctg gacgccaaat tgatgcgcgt gtggcgatcg gcggtggagc agctggaggc
    13741 atcggcggct aggtgcgtgt gtgtttggcg caatgagagc ctgggtggca cgcccgtgtg
    13801 tcactgcttg tgggccccgc cacgcgcact gcatgccaag aagccggagt tttttttgct
    13861 gcgctacttt agctgcgccc gtatcttcgc aacaccgctg acgctggtgc tgtctgttcc
    13921 ctgcatctcc cgcccctgcc ctgtagcttt gacagcgtac agcgcatgct gctgaccatg
    13981 ccccgactgg gcgccgtgag tgggcttggt gccgccggcg acacgcttat gggcggcgcc
    14041 tccgacgccg ccggcgctgc cgggccgaag cccgggcagc ctcctgccac cctcacggtc
    14101 gagcctttgc tcaaggcctg ccgccgccgc gccgtcactg gcattgtggg cggcagcggt
    14161 gagggacagc agcaggacgc cggggcggac gtgtgtgaag acgaggacga gaacgcgaca
    14221 gcggctggcc acgcttccag tgatggcgca gcgcaggcga gtagggaagc cgccgtcagc
    14281 ccgagcgcag ctgcgctgcg cgcggtggag gcggctggcg cagccctgca agacttcctc
    14341 tcccgcaccg gcgcgcgcct cggtaccact gcccgcggcc aggccactca cgcgcaggcc
    14401 gcagccaagg aagctgcggg ggcggccgcg actgcagccc accaggcggg tgcggctgtt
    14461 gcggccgctg gccacgccac ccatgatgcg gtcgcagccg ctgcatctgc cgcgggcaac
    14521 accgccacag cgcgtgcagc gcagcacgcc gcctccgctg tgtgccacgg cacgcagcac
    14581 gccgctcacg cgggcgcaga ggctgcacag cacgccgtgg atggagtcaa ctgcgccgcc
    14641 catcgcgcca gcgacgccgt acgcgactcc ataatgtgcg gagcgaccag tctgggcagt
    14701 gccgctgtgg gtgcggcgga catgattcgt tcggcccgcc attccgccgg ctgcgccgtc
    14761 agggatgctg cggcaggcgt tgcgtcagcg gctggaggcg cagcgtaccg actgggtgcg
    14821 gcggtggtgg ggtcgcggga gctggctgaa gactcggtca agcggacggc acgggtggcg
    14881 cggtcagtcg ctcaggcgat gcgtgctgcc gcggaggctg ctgcccaagg cgtggcgagc
    14941 gcgggcaagc aagcgacggg tgctgtggcg ggcgcgggcc gctcggctgc tgaggaactg
    15001 cactcggctg tggggactgc tcagcatgaa gttgaagcgg cgggtgaggc cgtcaggcac
    15061 ggcgcctcct cggcggcgga cgccgcccgc aaggcgggac aggcgacagc tggcgcagct
    15121 gcagccgccg ccggggccct gcagtccggc gtagggcacg caggagctga ggtgaccggc
    15181 gcggccgcag atgttgccca aaaggcgcag cacggcgcag agcacgcggc ggagaaggtg
    15241 gcagaagcag cggcggatgc ggctcgcaac gcggccggcg ccgcggcgac ggtaggacgg
    15301 cgcacggcct ggctgggcgc ccggctgtgg ctcaaggccc agtttgcatg ggtcagcgcc
    15361 cccgtcaagg ctgcgcgcgc tgtgtggcgc gtctacacac tgccgatatg gctgtggcgg
    15421 cgactgcgtg acctgccgcc gccgctggcg ctggcgccac cgctc
//
