# Supplementary material for: Efficient precision editing of endogenous Chlamydomonas reinhardtii genes with CRISPR-Cas
Source: Cell Rep Methods. 2023 Aug 22;3(8):100562. doi: 10.1016/j.crmeth.2023.100562 (PMC10475843; doi:10.1016/j.crmeth.2023.100562)
Supplement: Data S1. Genomic regions of all mutant lines produced in the scope of this work, as well as vector maps of the plasmids and guide sequences used in the mutagenesis process, related to Figures 1, 2, and 4 [file mmc3.zip › vectors/genomicRegions/FMG1-B-mNG.gb]

LOCUS       FMG1-B-mNG_publication       24676 bp    DNA     linear   UNA 22-MAR-2023
DEFINITION  Chlamydomonas reinhardtii chromosome 9
            Chlamydomonas_reinhardtii_v5.5 full sequence 1..7956127 reannotated
            via EnsEMBL.
ACCESSION   9Chlamydomonas_reinhardtii_v5.5
VERSION     9Chlamydomonas_reinhardtii_v5.5
KEYWORDS    .
SOURCE      Chlamydomonas reinhardtii (chlamy)
  ORGANISM  Chlamydomonas reinhardtii
            Eukaryota; Viridiplantae; Chlorophyta; Chlorophyceae;
            Chlamydomonadales; Chlamydomonadaceae.
FEATURES             Location/Qualifiers
     gene            3817..21891
                     /gene="CHLRE_09g392867v5"
                     /note="hypothetical protein"
                     /standard_name="CHLRE 09g392867v5 gene"
     CDS             join(4553..4709,4806..5753,5865..7739,7855..8196,
                     8331..12341,12444..13520,13621..14718,14828..17399,
                     17523..19338)
                     /gene="CHLRE_09g392867v5"
                     /protein_id="PNW78240"
                     /note="transcript_id=PNW78240"
                     /db_xref="RefSeq_peptide:XP_001695166.1"
                     /db_xref="RefSeq_peptide:XP_001703621.1"
                     /db_xref="Uniprot/SPTREMBL:A0A2K3DCH9"
                     /db_xref="Uniprot/SPTREMBL:A8J1T9"
                     /db_xref="Uniprot/SPTREMBL:Q84X68"
                     /db_xref="GO:0016020"
                     /db_xref="GO:0016021"
                     /db_xref="GO:0016021"
                     /db_xref="GO:0031514"
                     /db_xref="protein_id:PNW78240"
                     /db_xref="protein_id:PNW78240.1"
                     /db_xref="UniParc:UPI000CCD0A8D"
                     /db_xref="UniParc:UPI000CCD0A8D"
                     /standard_name="CHLRE 09g392867v5 CDS"
     misc_feature    18611..21449
                     /note="Geneious type: Editing History Insertion"
                     /standard_name
     misc_feature    18628..19338
                     /locus_tag="Chlamy mNeonGreen"
                     /note="Geneious type: Tag"
                     /standard_name="mNeonGreen"
     gene            <19339..19754
                     /gene="CHLRE_09g392867v5"
                     /note="hypothetical protein"
                     /note="Geneious type: 3'UTR"
                     /standard_name="CHLRE 09g392867v5"
     intron          20368..20512
                     /locus_tag="rbcS2 intron1"
                     /standard_name="intron"
     misc_feature    20557..21129
                     /locus_tag="Chlamy NAT-R"
                     /note="Geneious type: CDS"
                     /standard_name="crNAT"
     3'UTR           21204..21436
                     /locus_tag="rbcS2 3' UTR"
                     /standard_name="3'UTR"
     gene            complement(24394..>24676)
                     /gene="CHLRE_09g389809v5"
                     /note="hypothetical protein"
                     /standard_name="CHLRE 09g389809v5 gene"
     CDS             complement(24579..>24676)
                     /codon_start=3
                     /gene="CHLRE_09g389809v5"
                     /protein_id="PNW78239"
                     /note="transcript_id=PNW78239"
                     /db_xref="Uniprot/SPTREMBL:A0A2K3DCI3"
                     /db_xref="protein_id:PNW78239"
                     /db_xref="protein_id:PNW78239.1"
                     /db_xref="UniParc:UPI000CCD68AF"
                     /db_xref="UniParc:UPI000CCD68AF"
                     /translation="SGGSGGGGGGSEGSGGRGTSGGLPPAILVSP"
                     /standard_name="CHLRE 09g389809v5 CDS"
ORIGIN      
        1 caaccccccg gagccgtacg cggcccgcac actgcccagc accccgtcat ctctccccta
       61 accggtaccc atgccaccca catctatctc ttaacccgtg cctcccgccc tctctgcctc
      121 tttcgccgcc tgggcttgtg tgtagtcttg tctttgttgt cccttcttta tcctactgcc
      181 gacacgcctc ggccctttca ctgtgccctg cccttccgat ttttgccttt tcgtgctcct
      241 ggcccgactc tccctgcctg gcgtcggggc tagctgcttt cctggtcgcc aggtcagtcg
      301 tgggttttgc ttgtcgcgtc cgcgtgcctg ccttgtgctg ttgtgcgcgt caccgagccc
      361 gggcggcgac atttatcgcc ggcgccgctc gccctgctgc tccgcgacgc ctcggcccac
      421 atcccataag tattatcgct cgcaactaac gcctctgcct gcactcccgt tttcgttggt
      481 tttggtttag tttgggctgg tacttacaat tgttgcaccc cccccccata cacgttcccg
      541 aagacgggcg ggtggattgg gaaactaacg ggatgagcga ggaccggcgg cggggaacgc
      601 ggggatcaat gtcatggtct ggcccctgct actggatgga accgtacctg atgctggaga
      661 atggactgag cctagtacag tcgtacagac caagggatgg aacacatggc atgcaccctg
      721 ccacaatgca tgccctgttc atcccctgcc atgccacgcc accacctccc ccacgccatt
      781 ccgcagatga ttcccaagct cctccggatt acggagccca gatggatcgg gagcaccgac
      841 ccaagcacaa ggtggggcga ggtacaagta agtgtcaacc ctccccaaca ggtgtcggat
      901 ggattaggac agcgggtggg gcggggcggg atagggtgaa gtcggcccat gggtgaccac
      961 cagtgcacgg ggtaggtaac acttacatgc agcatatcgg tatgacatga atagcgggat
     1021 tcttgttgta tatgcgtggc ttgcttggca aggacccacc ctgctgcctg ggaagcacgc
     1081 cttttgacgt cttgcagcac cagcaaccgt actagggagg acgaagcggc ctgttgcaaa
     1141 cccctttgcg caaccactgc tgaaggtgca tgtctctcat gaaaaagggt gacacccgag
     1201 cccgcgcaga ctgtgacccc ccccgcaaac cgccacagtc acctacagct ccgcgcctat
     1261 ctggtgtccg gtctctgcaa gaccagcagc cagaaacacc ccagcagcac gcctagtgat
     1321 actgactgca ttcttcgaag gtgacagcgg gctgcgtcat catatgtatg acctacccga
     1381 accgcatcag gagtttgcat acgtctacaa aggaaaccgc gaagtgcgtg gaacccggcg
     1441 gcagcggtag cagcggctgg ggcagcggcg gcagtggcgg caacggcggc tggggcggcg
     1501 gcggcggcag tgacagcagc ggcggtagag gcgtcaccgg cggcggcggc gtcagcggcg
     1561 gtggcggagg cggaggcgga ggcggcgatg gcaacggcag gggcggcaga ggcctacccg
     1621 cctcacccac ctgcacccac ccacctgcac ccacctgcac ccacccaccc acccacccac
     1681 ccacccaccc acccggtacg tatgctgctg ccagcgacaa ggtcaatgcc aaggccgacc
     1741 aaaaggttgg cacctcgggg atgggcctag ctatgtgggt ggctactggc agtcttggct
     1801 actcgaggcc gaatgcatcg cttcatggtt gctctgggtc ataacctgct gtaggggtgt
     1861 gtgaacccag atgcgcctgg gcaccggtgc ttcggccgcc tactacatgc cactgccctc
     1921 ttcggccgcg cgccgtcatc cccaccatta ccagcgcgcg ccaaggccat ctcgcgctcg
     1981 gtgatcatca tcatcgccat cctgccggtg ggcagcacct ttgtgagcgg cgccaacgta
     2041 cgcctcggtg gccgtggcgg accagaccct gtgcgccgcc gcgctgtcgg ttgtctccac
     2101 tctgctcacg gacgcgggcg cctgcaacct gacctcctcc accagcctgc gcatcaccct
     2161 ggccgccgcc acctacaacc ccggcgacgc catcactgtc gcggactccc agaccacgct
     2221 gtatgccggc actgggctgg tgtcgggcca gacctaccag aaccgcgcgc tcaagatcag
     2281 tctaacctag ctacctgctg agcactgtgg tcgccaccgc ctcggacacc attgtggtga
     2341 cgctgcccgt ggagagcacc gtgttcgaca gcaccggcac ccagatcacc gccgacctga
     2401 ccggcgacca gtgcgcctcc attctggagg tcaaggccgg caccaccgcc aagaagtttg
     2461 cctcctgcgc cgtcagtggt gtcagctccg gccgcggcac tgtgctcacg gtcaagctgc
     2521 tgggcaacac cacggacgtg tacgcctcgg gcgacacctt caacttcaag gacaccaacg
     2581 ccctgctgct ggccggcacc accaacaccg ctcccgccta caaggcgctg gccaccgccg
     2641 ccaccatccg catcacactg ccctccgcca gcggctttgt ggtcagcggc gccgcctcca
     2701 ccaccatcgc cgccgccaac tgcgacttcc tagtgttcaa ccccgtgcgc accgccaaga
     2761 ccgacaccgc ctgcaacatc accggctcca cgcttaccat caccctcaac accgccatta
     2821 ccggcaccac caccgtcaac atcgtgacga gccagaccaa gctgctggtg gccggcaccg
     2881 gcacctccgg cccggccttc gtgccggccg gctcccctat cgccatcagc cccggcttcc
     2941 tgacctcacc cgctgtggcg cgctcgctga cgcagctgga tggttgtgtc gttgcccttc
     3001 acctccaacg tgggcgccag cgcctcttgg acccgcaccc aggcgcagtg caacagcgtc
     3061 gttgaggtgc tggtcggcgg cgtcgagggc agccgccgtc ccaccctgca cgcacgccac
     3121 caccaacccc tgcgtgctgt cgggcggtaa ggaacgtgct cacgctcaac ctggccgcca
     3181 cacaccgtga ccggccagtt cgcgacgggg atgagcagcg agctgctacg gtgcattcca
     3241 tccaggtgaa tggcgccagc aggtgcccga ccctgctgca cagcgccact cacctggatg
     3301 gaatgcaatc gatgcacagt gtaccagcgt ggcttaatct ctatactaat tatacctcat
     3361 gatgtcacgt agtgggggat taagtggcat tcgtgcagct gcagggcggg cgggtgtcaa
     3421 tgtgtccgtg accaggcgtg acctggtagg tcctgccgaa agcgcccgtt ctcgacgctc
     3481 cggggaacct tcccacactc tagggctcgg gccattaaaa acccccaaaa catgttccca
     3541 cacactgcta ctcttcgatg tcacgcgcaa tcgagccagc agtgccactc gccgaaaacc
     3601 gattaaaccg gtatccaaat cgacgtcaac ataggtgtag cttgatgagg ttactcttag
     3661 atgaacctga gaaaaccgat ccacctacct gctggttagc cttagcatgt gcttgtaacc
     3721 tttaattctt gtaagcaaac gagagcgtaa tatgtatgtg attcagtgtt tgtgtaagtc
     3781 gttttgtggt agtgtcatgc atgcgtacgt atccttagat aggccacatc gccggtcctt
     3841 agatcaccgc tccggcctgc ctcgccctgc cccgctcgct gcctggctcc ccctgcaccc
     3901 tgcctacgga ctatagcacg ccttcgcacg gcgcttagtg atagcttttg agattcaacg
     3961 ctcctaaaca taaacaagtg caaaagggcg tctgtaccac actttctcaa cgataccgca
     4021 tgccttgcaa cttgagtgcg tttccatagg cctcgataag actccaccta actctattag
     4081 gtcagccacc atggcggcgt cttcgcccct ggtccggctc aggcggcttg cgctgcccct
     4141 agcgcttgta gtgctgtgcg ctgccgcggc acatggccag acgttgagct cagctgtcct
     4201 cacagcctcg aacactatta tggctacgct atcaaacgtt accacttcta cagattgtcg
     4261 ggcagcattc gcttactttg actcaaacaa cgcgaccaag gccgcgtctc ccttcgccaa
     4321 ctgcactgtc agcggcacaa cctccgtgac tctgattctg gccagcggcg tcagctacgc
     4381 cgccggcgac cagctgaaca tcaaggtcaa tcagaccaca ctcaacacca cggcgggggt
     4441 tccctttgtg ccagcagctg cggctgcggc agtgcagcca gtgctgggtg ccgcgaccct
     4501 gacgaccgcg tccagcctgg tggtgaagct gccgctgtct tctggcaaca ccatgccgga
     4561 tgggtacgcc acaaacatga ccatctgcgg cgcggcggtg cagctgctgt cggcggcggg
     4621 cgcggtgaag gccagcccct tctcagcctg cctgctggct gcggacacgc taaccctgac
     4681 gctaaccagc tccggcacct atgcccctgg tgagtatttg ggaattgcac ggtgcgtagt
     4741 agctgtgtgg tgtggccgcc taaatcgcgc aaggcttaaa cataatttgt gcaacccaat
     4801 cgcaggcgac gtggtgaatg ttgttgccgg tcagagcacg ctaaagaacg gggccaccag
     4861 ctacaccaag tcagcggctg gaagtgtcat ccgccccacc ctcaccaccg tgtcgctggc
     4921 caccaccacc accatcctca tcggtgcctc agcgcccgtc tccctcccgg ccaacgccag
     4981 cgcagacgtg tgcaactcca tcttcacggt agcccttaag agcggcacgg ccctgcccac
     5041 ggccctgtct gcctgcatgg ccggccctgc tgtcaccgcc atcaccgcca cgttcgccaa
     5101 cggcaccacc tactctgatg gcctgaccgt gaccatcaag gccaaccaaa ccctgttgcg
     5161 caccggcgac cagtccgcgt cttcgccgct gttcctgccc cctgcttccg cgctggtgat
     5221 tgcccccacc gtcctctccg cgtccctgac ttcagccacc agcattaccg tacagctgcc
     5281 agtttccagc acggctagcg ggactctgga tgcggcgggc tgcaacggag cctttgagct
     5341 gcgcgcggcg ggctcctctg cgtccaagtc cagccccttc tcggcctgcg ccctggcgtc
     5401 caacaacacc gccctggtcc tgaccctggc ctccgcctcc acctacacgg ctggcgacat
     5461 cttcaacgtc aagagcggcc agtcgctgct gcaggtgggc agcaccgcct acgtgcccca
     5521 ggccgtcagt gtgctgccca ccctctccac cgccatcctg gtcgccgcct ccgtcgtccg
     5581 tgtcggcctg ccggtggtct cctccatccc cgccccctac tccgctgacg actgcgcgcg
     5641 ctccgtcatc attgccgccg ccaactccac cgccgcaaag gccatttcgg gctgtgtgct
     5701 gtccgctgat ggcaaggccc tgctcgttac ccttggcgcc gcctacgctg ccggtaagca
     5761 cgtgtgcatg gcaattgaga gcctgacttg ttgaatgcaa ggtacgccac ttcgagacca
     5821 cgtcagcagt atgaacaacg ttgtgccgat ccatctgtcc gtaggtgaca ccgtgaacgt
     5881 gcgcaccggc cagtggcagc tgcgcgcggg cgcctccgtc accctgggcc ccaactacat
     5941 cgccgcctcc acccccgttg ccatcgtgcc tggcttcagc tcggctgtgc tgacatccgc
     6001 cacccaggtc actgtgcagc tgcccctagc cagcgcgctc cccgccacca tctctgcctc
     6061 cgagtgcggc gacgcgtttg acctgctgga cgcctccggc accacctcgc gtgtgagccc
     6121 ctggaccggc tgctccatcg gctccaacaa cacgctggtg ctcaacatga ccgccggcat
     6181 ctacgtggtg ggcgaccagg tcacccccaa gtcgggccag accaagctga cgttcgccaa
     6241 caccaccgcc tatggcgtgc tgctgacgcc catcaacccc atcctcacgg ccgccaccac
     6301 cgccatgctg accgcctcct ccaccattgt tgtggccctg ccgtacgccg ccaacctgcc
     6361 ggcctccacc aacaacggca ccgtctgcaa cgccgcgttt gacctggtct ctgctgccgg
     6421 cgcgtccagg actgctccct tcagcgcctg ctccatctct ggcggcacca cgctgacgct
     6481 caccattgcc tccacggcct cctacaccgc gggtgaccgc atcaacgtca agtccggcaa
     6541 cagcgccttc ctgggctccc tgtccgcttc aggcccggcc tttgtccacg ccggcaccgc
     6601 catcgtcatc acgcccactg tcgtgtccac cgcgctgatc agcaacacca acgtgtttgt
     6661 gtcgctatcg gcacccactt ccgcctccgc cttcaaccag tccatctgca acggcgcctt
     6721 cgacgtgtcc gggctcgcca cgcccttcac caactgcacg ctcagcgccg acggcaccgg
     6781 catcagcttc ctgcttgcca gcgcgggctc cgtcacctcg ggtgtcacca ccatcaacgt
     6841 gaagagcagc cagctattcc tgctcgccgc cggctctggc tctagcgaca gcccagcctt
     6901 tgtgccccgc ggctccgccc tcaccatcag cgaggccaag cttgccggcg cctacctgac
     6961 agctgccaac accatcatcg tcaagctgtc ggtggccgcg gctgcagtgg acggcttctc
     7021 ctcctcctgc aacaacgtgt ttacgctgtt taactcttcc ggcaccgcgc gcgccagccc
     7081 cttctccgcc tgcacgctgt cgacggacgg cctgaccgtg accctgacca ccagctcctg
     7141 ggtctccacc gacaagctga acatccggtc tgaccagacg ctgctcaagg tgctgggcgc
     7201 cgccaacggc cccagctacc ccgccctcag cagcgccacc gaggtgtcgc ccgccatcac
     7261 cagcgcgcac atcacctcgc ccaccaccat catcgtgccg ctgcccgtgg cctccgacct
     7321 gaccggctcc agctgctcct tcctggtgct caccgccgcc acatccaatt gcgccctgag
     7381 caacaacggc accctgctga ccgtgacgct gagcggctcc tacaccattg gcgacaccat
     7441 caacatcaac gccctcaact cagcgctgcg cggcacctcg tccaccggcg ccctgtacca
     7501 gcccgtgtcc ggcgccaccg ccgccaccat ccagcccacc atcggcgctg tgcaggtcac
     7561 caccagcacc cgcctgctgg tgaccctgcc cgccgccatg tcctcgccgg tgcccaaccc
     7621 gctcaccgcc gacgcctgca atgccgcgct agacctgtcc ggcaagtcca gccccttcgc
     7681 cgcctgtacc gcctccggca ccaccctgac cctggacctg gccagcgcct ttgttcctgg
     7741 tgagtcatga gccgtggcga tgtgcggtta cttgcacaaa ggcttcaggc ccaggccatt
     7801 ctccattgac ttgtcacgta tctaactcat ggtactcttg ctgtatggtg ctaggtgacc
     7861 gcctgaacgt caagtccacc aacacggctc tgcgcctggg caccggcgcc tccgcgcttt
     7921 tcttccagcc cctggccacc tcgcctgcca acatcctcaa ccccaccttc gtgagcgcca
     7981 aggccacctc cacctcggtc gtggttgtgt ccctgcctgc ggccagcact ttcgtcaagt
     8041 ccggttccgc gaccgcgggc cttgtcaagg cggactgcga cactgtcctg gccatgagca
     8101 gtggttccct ggttggcagt ggcaacgcct gcgacctcaa caccactagc agcagccagc
     8161 tgattgtcac gctcgccggc acgacctatg cgccaggtga gggccagggt gtacaggccg
     8221 gcgtatatgc acactgttgt tgcagcaacc tgccttgcac tcgtgggtta cgtaactccc
     8281 gttaatgccc ccattaatcg gacatcattg tcgcatgtca cctgttgcag gccaaacgat
     8341 caacgtgctg acgaccaaca ccatgctgct tgcgggcagc tcctccggcc ccgcctacca
     8401 accgcgcacc atcaccatca accccgctta cctgtcgtca gacgtggtcg ccaccgcccc
     8461 cgacaccgtt gtcgtgaccc tgcccgtcac cagcggtctc tttgctgcgg acggctcttc
     8521 cctgggcagc accctgaccg ccgcgcagtg cgccaccgtg ctggaggtca aggccggcac
     8581 caccgccaag ggcctcgcct cgtgctcgct tgccggcacc accctgaccg tgaagctgct
     8641 gggcaacaac agcgatgttt acactggcgg cgacaccttc aacttcaagg acaccaacgc
     8701 cctgctgctg gccggcagcg ccaacaccgc tcccgcctac aaggcgctgg ccaccgccgc
     8761 cgtcatcgtg cccaacctgt acaaggcggt cgcgtccgca ggcgacacca tcctcatcac
     8821 cctgcccgcg gccagcacct ttgtggtcag cggctccgcg gtgctgtccg tctcggatac
     8881 cgtctgcaac accatcctca cctttaccaa cagcaagact gtcaagtccg gcaccaactg
     8941 cgtcatcacc ggcgccgtcc tgagcctcac gctaaactcc gccatcacgg accagaccac
     9001 cgtcaccatc aacagcggtg gccagaccac cctggtctcg ggcaccggca ctaccggccc
     9061 cgcctacaag gccggcacgg ctgcgcccat cagccccgcg tacctgacgt cggctgcggc
     9121 ccgctcggcc acctcaattg tagtgaccct gcccttcacc tccacggtca acggtgccac
     9181 attaacaaag gccacctgcg acaccattgt ggaggtgctg aacggcggcg acgccaccaa
     9241 gccccgcacc ctggactccg gcacgccctg caccctggct accaccctgc tgaccgtcaa
     9301 tcttgccgcc accgagtcct tcgctcccgg cgacacggtc cgcatcaagt ccggcaacac
     9361 cgtcctgctc atcggcagcg ctggtggcaa cgccccctac gtccaggcta ccactgccac
     9421 gcccattgct ctgggctacg tgacctcgtc catcgccacc aaggccacgg agatcaaggt
     9481 taccctcccc gtgcccatca ccctgattaa ggccggcgtc tctgtcgcct cgctggacaa
     9541 gaccgactgc gacacactgc tcaccgtcgc gtctggtacc ctggcggcca ccggctcgtg
     9601 cgcactgtcc ggcaccgtgc tgaccatcac caccacctcc acctacacgc ccggcacaac
     9661 caccgtgcag ttcactgcgg ttgcctccag cgccagcgtg aagatcttag gcggtgccgg
     9721 caccactggc accatcattg ctgccctgtc tgcggccagc tcggtcctgc ctggctacct
     9781 gacttcggcc gtcatcagcg gtgccaacac gttcacgctg acgctgccct acgctgtcac
     9841 ttctggcggc aaccccacct gcagcgacat cattgagatc aaggcggcca acggcgccat
     9901 gaagaccttc aacggcgtct gcagcgtcgc gtccgccacc accgtgaccg gcaccaccaa
     9961 cgaggccttg ctcgcctccg acacggtgac gctcaagggc gctcagaatg ccctgacaac
    10021 caccacgggc agcaagatct acgcggccac cgccgccatc aacatccagc ctgcctacct
    10081 gaccggcgcc tacgccatcg acgacaagaa gtttgtggtg gtgctgcctt acgccagtac
    10141 cctggccgcc ggcacctgct cgagcattgt gtccgtcacc gacaacaaca atggccccgc
    10201 ggagtctggc tgcagcctgg ccctggacgg caccggcatc tacctgaccg tgactgtcag
    10261 cgccagcctg accgccaccg cctggaaggt ggacttcaag gccgcccaga cggccctcac
    10321 ggtgggcagc accgcctggg cgcccatggc cactggcacc gccaagtccc tgaacgccgg
    10381 cgccaccacc tggggcagca gcatcatgac cgccaccgcc gtcgccacca acgtgctgga
    10441 ggtgacgctg cccatgtcca gctacatggc cgacatctcc agcggctgct cgcccgtgac
    10501 cttctccacc gccaacaccg ccgcctcctg caagctcatc ggcaccacct ccagccccaa
    10561 cagcatcctg cagatcacac tgacagccgg ctatgttgcg ggcgcggtgt cactcgctaa
    10621 cgcggcggga ctgattaaag cgggcagcgc gtcaggcaca gccattggtg cagccagcac
    10681 cgttaccatc aagcccacct tcgtgtcagc cgtcgccact ggacctcgga ccattgttgt
    10741 ggctctgcct attcagagca agatcatcaa gggtgctccg acatgcacag gcggtgccgt
    10801 cacttgcagt agcggaaccg ctacctgcca atccggctct ccagcttgtt cggctgctgg
    10861 cacctacact tgcacggcaa ctgacccgac ggttggcctg acgtgcgcag cgccaaccgt
    10921 tacctgcccc gccagcacaa ccgcggcgtg catcactggt ggatctccag gctccattgc
    10981 cactgctgga aacggacccg ggtgtgctgc agcaacaact gacggcggca cagctgcgtg
    11041 tggtgcgggc atctccgctg tgtgctacag cagctccttg actactgcgg cacgatgtgc
    11101 cagtggctcg gctttcagcg cagcaaatgg caacaactgt gatgatagtg cttcaagcat
    11161 cgacctggac cccacttgct acacgtcttc aacaatgacg gcaacagccg tcagtgacgc
    11221 agcgctctgc acaggctgga tatctggcat gccaacatgt agttccagtg gaaagttcgc
    11281 ttgcgtctcg gctaccggac ctacctgcac tgcatccacc gcccccactt gcaagagccc
    11341 cttcactggc accgcaaatt gcgcaataac cttctcttgt ggcggcaccg gcctggtggt
    11401 tcccacttgc actgggagct tcaccggttg ctccaagggc accaccggcg acacctgcga
    11461 tgatgacatc gcttctcctg cggactgctc gacaatcttc agcctcactg gcggcactgc
    11521 gaccattgcc ggctgcagca acccgggctc tgatttcact gcaccgtaca ccaccaccgt
    11581 gactctggcc accgcgaact gggtgcccgg caccaccctg tcggtggccg cggaccaggc
    11641 cgccgccgcc gcgaccaact acctgaagcc cacagctgcc atcactcttc tgtacaccac
    11701 caagcccagc ggtgccgtcg taatctaccc ctccatcagc tccgccaccc tgactggccc
    11761 caagtcgctc caggtgacgc tgcccgtggc cgcctccgtg cccagctccg gcctgtcccc
    11821 cgccgactgc aacaacatct tccagctgta cgccaccggc accaccacgc ccaagaccgc
    11881 ggcggtcttc tccgcctgct acctgggcgc cgacaagcag accttctacc tgacactggc
    11941 cgccgccgcc gcctccacca ccaacgccaa cacgtacgcg gtcaaggacc tgatcaacat
    12001 caaggccggc cagagcctgc tcaaggccga ctcggccacc gccgccaacc gcctggcctt
    12061 tgcgccactg cccgatgccc tgctgatccg gcctgccatc acttcggccg tcgcgaccac
    12121 catcgcctcc gcggcggtca tcaagatgca gctgcccctc accagcaacc tgggcactgt
    12181 taactgcgcg acaaccggca tcaaggtccg cgtggacgac gcgactgaca agacccaggc
    12241 caacacgggc gcttgctcca tctcaagcga cgccaacgga gccgtcctga cgctgaccct
    12301 gaaccaggcc ctgggcgcct ccgacttcac gaccggcaag ggtgagtaca gaagcgggtt
    12361 tcctgctgaa ggtggtagct gacgccgtat gcctgcctta tgcctgcctt ccaaatgcct
    12421 gaatcggcct cccgtttctg caggtgtgtc cgtggtggtg gttgcgacca gcagcgccga
    12481 cgcgaccaag ctgcagctct tcggtggctc tgacaacacc ggcccgctgt acgtcaccgg
    12541 ctccattcct gtgtacgacg tggtcacgcc gggccagagc attgtgtccg ccaaggccat
    12601 cgcctccaac caggtggaga tcaagctgcc ggcgcccagc accatcacca ccggcaacac
    12661 ctgcgccaac ttcctggcct tcacaccaac gcgcaccatc agcagctgcg tctatgacgc
    12721 cgaaacgcag ctggtcaccg ccaccgtgga ccagttcgcc gccggggacg ccgtcaacat
    12781 tgcaggcgcc cccaacctgc tcaagtacgc caccgccgca gccacgctga cagactacgc
    12841 cgccctggcc gctgccgcca ccgtgtcgcc cgccctcgtg tccgcctaca ccgtggacag
    12901 caccaccatt gcggtggtgc tgcccgccac tagcagcttc tacagcggcg ctaccaacag
    12961 cgccaccaag gtggcctcgc tcacggacgt agagtgcgcc gacgtgctga cggtgctctt
    13021 ggccggcaag accaacagcg ccggcgtctc ggcctgcgcc acgccctcca actgccgcac
    13081 gctgttcagc ggcgccgcct gcctactggg aaccaccagc gccggcgaca ccctcctgac
    13141 catcaagctg ggcgcctctt acgctgccgg cgacgccgtc gacgtgtggg acaagaacgc
    13201 cggtctgaat ggcgccactg ccgctgccaa gccgctgcgt gtgggcacca atgtccaggc
    13261 gctgtacgtg cctcgccgca tgcccgtggt cattgagcca cgcattgttt ctgcctccgc
    13321 caccggtgcc cgtaccatcg ccgtgacgct gcctgtgacc agccagctga tcgacagcac
    13381 cggcaccgtc atctcggcgc ccacgcagca gcagtgcgca agccttgtgg cgctgcctgc
    13441 cggcaagtcc gtggcctcgt gcgccatctc gtccgacttc ctcaccctca ccctgacgct
    13501 ggccgccgac ttcgctccgg gtgagtgatt gcttgggaag tcggtgtagc ctctagtcgc
    13561 catccatgcc tccctccgtt gcaccggtgc tgagcaagtg tcctcttgtg aaccttacag
    13621 gcgacactgt caacattgca tcgggccaga ccctgctgcg cgcctggaag tccgacgttg
    13681 gccccggcta cgagctgtct gggcccctgt acacgccctc ggccagcgcc gtgaccgtca
    13741 cgctcagctt cttcgtgtcg gccacttcca ccgctgccaa caccatcgtg gtgaccctgc
    13801 ccttccccgt caagatgtac gacctggctg cctcccccgc tgagattctt gctgccgacg
    13861 gcgccacgcc caccaaggac aactgtgaca gcgtcatccg cgtcatcccc tccggctcca
    13921 ccatcgcgcg gaccttggtc gcccctggcg ctggcgttgc gccctgcgtc ctcagcggca
    13981 gcggcaccac aatcaccctg accctcgaca caaccgtgag ctcgtatgcg accggcgacc
    14041 gcatcgacgt cggctttggc aacagcgcca acctgcgcgg tgcagccacc gccgccgccg
    14101 tggccaacac ctcgcccaag tacaccactg tggcgacact gaacgcagct gcctcggccg
    14161 cggtcgtcac cattggccct tcgattgtgt cggctgccgc cgcctcgccc acccaggtca
    14221 aggtgactct gtccgccacc ggcaccatca ccaccacccc ggccaccgtg gacgactgca
    14281 acaagattgt caccttcacc cccgccaaga ccctggccgc cacctcgccc tgctccgtgg
    14341 ccggcaccac gctgaccgtg aacctggaca aggccacgcc ctacgccggc actgacgcgg
    14401 tcaacattgc ggccgccaac tcgctggccg ccaccaccaa cccgctcaag gccggctcgc
    14461 tggcgtttgt ggccaaggcc acagcggtga ccatcgaccc caacctgtac accgccaccg
    14521 ccatcgactc gctggtgtac gaggtcgccc tgcccgccgc cagctcggtc ggctccaccg
    14581 ccctcaccgc cgctcagtgc ggcgccatcc tgagcctcac gggaggccgc actatctcct
    14641 ccaccgtcac cgccccctgc gtcctggaca ccaccaagac gctgctcacc gtcagcctcg
    14701 gcaccgccta cgccgacggt aaggcaggga cttgggcagc aggcgcatgg gcaggtgtcc
    14761 tctgggcatg gtgtcgtgct gtctttgcat cacaactcac acggtccact tcaacgcatc
    14821 cctacaggcg acaccgtgac gctgcagagc acccaggcca cgccctggct gcgtgctgcc
    14881 tcggacactg gccccgccta caaggtcggc agcactctga ttgtcaagcc caccatcgcc
    14941 tcggccaagg caaccaccgc caccaccatt gaggtcacgc ttcctgtcac cagtgttatc
    15001 tggagcacgt ctggcggagc ggcagtcagc actgcgctga ccgcgaccga gtgcggcaag
    15061 atcctgtcgg tcaagcgcgg ctccggcacc gtggccctgt ctgcgtccgg cgcctgcagc
    15121 ctgtccagct ccggcagcac caccttgacg gtcaccctgg cgtctgacca ggtcttccag
    15181 gcgggcgaca agatcaacat cctggcctcc aacaccgaca gcgccaacac cgacaagtac
    15241 ctggtggcca ccaccagcag ctcgggccag gcctacatcg cgcgcagctc tgacgtggtg
    15301 attgcgcccg gcttcatcaa cgcggcctac gccgtcggcc ccaacaccct gtcggttgcc
    15361 ctgcccgtgg tcagctccat cgcgacggac aacgactgct cgaccgtggt caccgtccgc
    15421 gcctccgcca cccccaccac cactcgcacc gtgtcaggcg cctgcacggt tgcctcggac
    15481 gccaccggct actacctggt tgtgacgctg gccgccggca cgccattcgt gtcgggcgat
    15541 gaggtcctga tcaagagcgg caacaccgcc ctggtcggca gcattgcgta cgccagcggc
    15601 gcagcaggcg ccaccaagcc catctacgcc aactttgatg atgccatcct gaccgcgccc
    15661 accaccgtgc tggtcacgat ggccgccgtc accaccgtca gcttcacctc caaggccgac
    15721 tgcgacgccg tgtttgtgtt cagcggcgcc ggcaacacca ccaagaccac cagcccaatt
    15781 gccagctgcg cccttgcgcc agatggccta tcggtcacca tcaccctgag ctcggcggac
    15841 gcctacgtgc ccggcgacgc aattaatgtg gtcaaggacc agacctcggc caaggtgggc
    15901 ggcgtgggcg gcaccaacct ggttccctac cccaccgcca ccaccatctc gccgcgcccc
    15961 ttcggtgcca aggctaccct ggttgccccc acctcagtcg ccttcagcct gccggcggtc
    16021 agctccctgc ccgccgccac ggccgctgcc gactgcaacg ccgcggtgcg ctacacggat
    16081 gtggcgggtg tggacgccgt caaccccttc accagctgcg ccctcacgcc cgacaccaag
    16141 ggcgtggtgc tcaacaccgc cagccccatc tacaaggccg gcgacgtgat gaacatcaag
    16201 tccggaaacg cagccgtgcg ctggggcccc caggccagcg gtgccgccta ctaccccgct
    16261 gccgccgacg tgccggtctt cgccaccgtc gccaccgcca ccctggtcga cccgtccact
    16321 gtggtgctga acttgccgac tgtgtcagcc atccctgaca acttcaccgt ccccgactgc
    16381 ctgcgcgcca ttgagttcaa gacggctgcg ggcgtgacca agaacggcac tgtggcgtcc
    16441 tgcatgctga tgcccgaccg cctgggcctg caggtgaagc tgctgtcggc tggcaacttc
    16501 agcgccggcg acaccgtcaa catcaagccg gagcaggccg agctgcgctc ctcggcgctg
    16561 gccaccggcc ccagctacgt gcccaagctg gcggcgcagg tggtgaaccc cgcgctgttc
    16621 gccaacgcca acctgacctc cgccaccgcc atcactgtgc gcctgccctt cgccagcgcc
    16681 ctggccactg gcgccgactg caaggcggtg ctggcgctgc tgggtgcggg cggcgtggcc
    16741 aagaacgtga gcagctgcag cctgggcgcc gacggcgtga cgctggcggt gaccatcccc
    16801 gcggcctcgt ttgtgggcgg cgatgtgctg aacatcgtgc ccggccagag ggccctgacc
    16861 ctggctgacg gcaccaccgc ctacgtgccc tccaaggccg gcgtgctggt cacccccaac
    16921 atcgtgtccg ccacgctcac caacgccacc atcgtcaccg tcgccctgcc caccgcctcg
    16981 gtcctcacca gcaccgctgc cgccgactgc aatgccgccg tggtcattgc ccgcaacggc
    17041 agcgccgtcg ccagccctct gtcggcctgc gccgtcagcg ccgacggcct gagcctcacg
    17101 ctcaccgccg ccgccaccta caagcccatg gctggtgaca cggtggatgt ggctgtcagc
    17161 cagaccgtgc tgcgtgccgg cagcgccacc ggcccggcct acgtgccccg cccctcaccc
    17221 gcgctcatca ccgtgccctc gcccccgccc tcgcctcccc cgtcgcccgc gccctcgcct
    17281 cccccctcgc cgccgctgtc gaccgccaac tactcggccc gcggtctggc caccggcccg
    17341 ctgtcctgca acgtgctaat tggcgacctc accgtcacca ccaccgcggg caacttcacg
    17401 tgagtacttg ctttgtgaat agggttgctt tactggagag ttctcctgct attgccattg
    17461 cacaggacaa tgttgtgcgc atgtacttat catctctccc tccctcttct tccctcccac
    17521 agcggcatgg ccagctacgc cggcaaggac gcctcctaca agggctcttg caaggacgcg
    17581 gtcaccggcg ccgtgtacac ggacgacacg gtggcctcca cgctgcccgc cggcctgacc
    17641 ggcctggtcc tgtcgcccgt gaccgcgctg gcctcggtgt gggacctgaa gagcgtggcc
    17701 gacctggcca acaccaacaa ggactacctg cgcctgttcg gcgtgcccgt caacgcctcc
    17761 gcctacggca ccgctgtcca gctgctggcc tacgactact acgtcaaggg ctttgtggcg
    17821 ctggagacgc cggccgtggc ggtgctgaac gtggagggca tggtggccgc caacctgctc
    17881 atgtacacca agttctttga cggcctgaac acctccgtgg ccggccgcga catcaccgcc
    17941 gcgcaggccc tggccgcggg ccagtacgcg ctggcggccg tcctggagga cagcatcgcg
    18001 cccatcaaca ccaccgaccc cgccagcatc ctggcgctgc tcaacgtcac ctacagcgtc
    18061 ctcaccgcca acgccaccag cgccgccggc cgccgcctgc tgcagacggc gcccgctccg
    18121 ttcacccagc tgcaggcgca ggccacggcc ctggccgccg ccgccgccgg cagcaacgcg
    18181 ctggtggctg cccagcaggc caggctgatc accgccatca acgccggcac cagcatctcg
    18241 gcggccgaac tgaccaacat catcaatgag gccagcaagg tcattgtcgc gcagtcgacc
    18301 gtcattgcca ccgccgccac cggcctaggc agcggcgcca tcagccctgc gtccttcacc
    18361 agcagctaca ccggctccgc cctctccacc ctggtggcgc agcagcagct ggcggccacg
    18421 cccggcagcg acgtgaccgc cggccccgcg ccgtcgcctc cctcggacaa gaagaagagc
    18481 aacacgggcc tgattgtggg tctggtggtg ggcctggtgg gcggcgccat cgtcatcacc
    18541 ctcatcgtgg tgttcattgt catgcgccgc cgcaagcaga acgtggcggc ggcgggccag
    18601 gccaccgcct cggggagcag ctcgggcatg gtctcgaagg gtgaggagga caacatggcc
    18661 tccctccctg cgacgcacga gctccacatt ttcggcagca ttaacggggt ggacttcgac
    18721 atggtcgggc agggtaccgg taaccccaac gacggctacg aggagctgaa cctcaagagc
    18781 accaagggtg acctccagtt ttcgccgtgg attctggtcc ctcatatcgg gtacgggttc
    18841 caccagtacc tgccgtaccc tgatgggatg tccccgttcc aggccgccat ggtcgacggc
    18901 tccggttacc aggtgcatcg cacgatgcag ttcgaggacg gtgccagcct gaccgtcaac
    18961 taccggtaca cgtacgaggg gtcccatatt aagggcgagg cgcaggtgaa gggcacgggt
    19021 tttcctgcgg acggtccggt gatgaccaac agcctcaccg ctgctgattg gtgccggtcg
    19081 aagaagacgt acccgaacga caagacgatt attagcacct tcaagtggag ctacaccacg
    19141 ggcaacggta agcggtaccg gtccacggcg cggacgacct acaccttcgc taagcctatg
    19201 gccgctaact acctgaagaa ccagcccatg tacgtctttc gcaagaccga gctgaagcac
    19261 tccaagacgg agctcaactt taaggagtgg cagaaggctt ttaccgacgt gatgggtatg
    19321 gatgagctgt acaagtaaca gttagttgat ttgagtcgat ttgtgaatcg tacatagcag
    19381 attaggaagt gaacacttca ttgcgtgtta cctacacaag ggggctgcac acatgcgtga
    19441 cgtgtgcgac agccctgcat tcattgtgtg cgtgctgtgt gttgtcgtct tggcggccag
    19501 gtcctaacct cgtaatacca caagacatga attcatgttt gtttggattg ggcgcggcaa
    19561 cccagattgt tggccctgaa accggagacg acctaagact gacttcagcc ccagaagggc
    19621 gtttgtaatc cgtgtggttc atggtaacgt ttcaggtctt gtgcacttgg gatgctagcg
    19681 cggaagggta ggttgtggaa ggggaaagat gggtggcatc acacgtgcaa cctagcctgt
    19741 aacagcctgc cagcacctac ctaccagctg cgtgtcgtcc ctgctcgtgt caggcttacc
    19801 tggggcgaca gccagaggga cggaaatgaa gggggttgtc ggggggcagc acctctagca
    19861 tcaggttaag ggcaaggcca acaccaacac ggggttgcaa tttccacatc tggcatccca
    19921 tgcacaaagc ccaataggca ataggcccag cgctaacccc gttcctaccg tcccccctaa
    19981 cacccatgtg tgcacatcca gcgccagcgg cgctgttgca ttccatcccc tcaagccgct
    20041 aggccgcagc cccacagtac ccctgaatgc atgtagcctg ctgagtgtga cagtcgttcc
    20101 cctgagtgta gtgactagct taagatccca tcaagcttgc atgccgggcg cgccagaagg
    20161 agcgcagcca aaccaggatg atgtttgatg gggtatttga gcacttgcaa cccttatccg
    20221 gaagccccct ggcccacaaa ggctaggcgc caatgcaagc agttcgcatg cagcccctgg
    20281 agcggtgccc tcctgataaa ccggccaggg ggcctatgtt ctttactttt ttacaagaga
    20341 agtcactcaa catcttaaaa tggccaggtg agtcgacgag caagcccggc ggatcaggca
    20401 gcgtgcttgc agatttgact tgcaacgccc gcattgtgtc gacgaaggct tttggctcct
    20461 ctgtcgctgt ctcaagcagc atctaaccct gcgtcgccgt ttccatttgc aggatgggat
    20521 ccctccgccc tccccggtgc tgaagaattt cgaagcatgg gcaccaccct ggacgacacc
    20581 gcgtaccgct accgcaccag cgtgcccggc gacgccgagg cgatcgaggc gctggacggc
    20641 agcttcacca ccgacaccgt gttccgcgtg accgccaccg gcgacggctt caccctgcgc
    20701 gaggtgcccg tggacccccc cctgaccaag gtgttccccg acgacgagtc cgacgacgag
    20761 agcgacgacg gcgaggacgg cgaccccgac agccgcacct tcgtggcgta cggcgacgac
    20821 ggcgacctgg ccggcttcgt ggtcgtgagc tacagcggct ggaaccgccg cctgaccgtg
    20881 gaggacatcg aggtggcgcc cgagcaccgc ggccacggcg tgggccgcgc cctgatgggc
    20941 ctggccaccg agttcgcgcg cgagcgcggc gcgggccacc tgtggctgga ggtgaccaac
    21001 gtgaacgccc ccgcgatcca cgcctaccgc cgcatgggct tcaccctgtg cggcctggac
    21061 accgccctgt acgacggcac cgcgagcgac ggcgagcagg ccctgtacat gagcatgccc
    21121 tgcccctaag ggacctgatg gtgttggtgg ctgggtaggg ttgcgtcgcg tgggtgacag
    21181 cacagtgtgg acgttgggat ccccgctccg tgtaaatgga ggcgctcgtt gatctgagcc
    21241 ttgccccctg acgaacggcg gtggatggaa gatactgctc tcaagtgctg aagcggtagc
    21301 ttagctcccc gtttcgtgct gatcagtctt tttcaacacg taaaaagcgg aggagttttg
    21361 caattttgtt ggttgtaacg atcctccgtt gattttggcc tctttctcca tgggcgggct
    21421 gggcgtattt gaagcgggta ccgagctcga ataaggcgtg ttaaacgcaa tgctccagtt
    21481 agttgatttg agtcgatttg tgaatcgtac atagcagatt aggaagtgaa cacttcattg
    21541 cgtgttacct acacaagggg gctgcacaca tgcgtgacgt gtgcgacagc cctgcattca
    21601 ttgtgtgcgt gctgtgtgtt gtcgtcttgg cggccaggtc ctaacctcgt aataccacaa
    21661 gacatgaatt catgtttgtt tggattgggc gcggcaaccc agattgttgg ccctgaaacc
    21721 ggagacgacc taagactgac ttcagcccca gaagggcgtt tgtaatccgt gtggttcatg
    21781 gtaacgtttc aggtcttgtg cacttgggat gctagcgcgg aagggtaggt tgtggaaggg
    21841 gaaagatggg tggcatcaca cgtgcaacct agcctgtaac agcctgccag cacctaccta
    21901 ccagctgcgt gtcgtccctg ctcgtgtcag gcttacctgg ggcgacagcc agagggacgg
    21961 aaatgaaggg ggttgtcggg gggcagcacc tctagcatca ggttaagggc aaggccaaca
    22021 ccaacacggg gttgcaattt ccacatctgg catcccatgc acaaagccca ataggcaata
    22081 ggcccagcgc taaccccgtt cctaccgtcc cccctaacac ccatgtgtgc acatccagcg
    22141 ccagcggcgc tgttgcattc catcccctca agccgctagg ccgcagcccc acagtacccc
    22201 tgaatgcatg tagcctgctg agtgtgacag tcgttcccct gagtgtagtg aagattgcgc
    22261 agattggggc cgcagtccgg catcgtcaag ttccacacca cggagcacag actttacgtg
    22321 gcatcacatt gtggcaggag cgtggcggcc tggcggggcc caaccccccc tgcttcgcag
    22381 cagagatacc ccgtacacac acacacacac agacacacac acctgcaaac atacgcaaac
    22441 acacacacac gcacacccac acacgcacac acacacacac acacacacag tcaccccgcc
    22501 ctgcatgatt gcggatactt gactgcgcac atgtgtgtat gccccatcgg ccccctgccc
    22561 cccccctccc cgccccactc ttcgtcaagt acctcctgca gcagcacccg cccgccacct
    22621 ggcccggcgc caaccacacc cacacacccg gctgagcagg cacacataca cacacacaca
    22681 catacacaca catacacaca catgcatgca tgctttggcc cggatgggaa gaaagcccac
    22741 tcagtcacga aatgcaagtc gagcgcgccg gggggttggg gttggggcgg atgaaggcag
    22801 aggtggtggg aggacacagg tgggggcagt ggcagcagca gtcgggtgcg ggctggagct
    22861 ggagacacgg cggggtcgga gcaggcgggg cgggagccag gcccgtggcc gtcgtccctt
    22921 ttgggcgagt caagcccccg ccctctcccc cacacccccc ctgaccccct gcccacccgc
    22981 ctcacgagta gcatcagcag cagctcgccc ccgaggcccc ccccaccccc gcgccccctt
    23041 gtggcactct gcgccctggg gctcgccgca tgtcctcatg gggctcccgt tgtcgtctgt
    23101 caggcggtga gggtcggagt ggatcagctg gggcggccgg aaggtggtgt gacgtgccgc
    23161 acccaggggg ggggggcacg ggggtcatcg gcgccgcctg ctggtgcccc cccccctggg
    23221 tgcgccaccc cccccccccg ccccctatgc gccacccccc cacggcgttc cccggccccg
    23281 ccacacaccg gggcccacac cgccaaacgg ggtggaggcg ggggcggggg cgtgaacagc
    23341 aatcaagtac gtatgtggac aacagcatat acacacacac acaccgggcg aagggaggga
    23401 gggagcagtc aaggagcagt gacgcggggg caggacggtt ggacattaca cgtgcccttt
    23461 cccttgccct tggccgcacg tgtgtggact ggtaggtctg atggtggggg gggggggggg
    23521 actggtctcc cgccgtcacg acatgggtgc tggtgctgga ctgccccgcc ccccaataca
    23581 cgcaaccgag tcgtgtggct tacttggaat gttggaaacg caatacaccc ccctcacccc
    23641 tcacccccct ccccctcact acccatcttg tccatgagcc gcacccccag gtcgccgcag
    23701 ccggtgttga ccccttgatg ctcaaggggg tgttgacccc ttgtnnnnga cacttggggc
    23761 ctacctgcct gagccctaag agatgggccc caagtgtcaa gaagtcgtcg cccaacccag
    23821 ggggcagggg cttcgatggg gtgggtgaga gcgggtggga gcgggtggta gagtccactt
    23881 agcaatggat gtgctgatgg tttcgtgtgg ttagcgtttg taacaagggg tgtcagcttt
    23941 gtacagctgg aaaatgggct gagcccccgt acgcttggga gctgtaggcg tgtaacgccc
    24001 cgtcagagcc tccatgccgc tacgacacgc aggcgcatcg gctagggaca ctcgtcactc
    24061 gggttggggc cacgcgtgcc ttgtcacgtt cccgaacacc ccaagcagtt ctttcgcctc
    24121 ctgtcatact caacacctcc ccggcgcccc acgctcaaag ggctaggcgc ggggcggggg
    24181 cgacctcggg gcttctcggc attctggcgc gtcggcaggc atggctcagc aagtcgctca
    24241 aaactttcga tatacttccc cgatttgctt gccgccaaca tagtttgcct tagagactgc
    24301 atatcagcgg gcaccggatg ctttcctcgc gacctcgcga aagtcaattg tccatggacg
    24361 cgcgaaggca cttctcgctc cgcccgaatt ttccctgcca cctatttaca tgcaataggc
    24421 attaacacat attaatacgt agcactcgcg gtttgcgcca gtatgctatg ttttgccgac
    24481 gcacgaacga accagccacg gacaggggtg ttcctggggg gcttcgcccc ccctcccctg
    24541 aaacgctgcg ctgggggggc tcagcccaaa aagccgtctt atggtgaaac gaggatagca
    24601 ggtggaagac cgccgctggt gcctctgccg ccgctgcctt cgctgccgcc gccgccgccg
    24661 ccgctgccgc cgctgt
//
