# Supplementary material for: Efficient precision editing of endogenous Chlamydomonas reinhardtii genes with CRISPR-Cas
Source: Cell Rep Methods. 2023 Aug 22;3(8):100562. doi: 10.1016/j.crmeth.2023.100562 (PMC10475843; doi:10.1016/j.crmeth.2023.100562)
Supplement: Data S1. Genomic regions of all mutant lines produced in the scope of this work, as well as vector maps of the plasmids and guide sequences used in the mutagenesis process, related to Figures 1, 2, and 4 [file mmc3.zip › vectors/genomicRegions/IFT140-ko1.gb]

LOCUS       IFT140-ko1_publication       14014 bp    DNA     linear   UNA 22-MAR-2023
DEFINITION  Chlamydomonas reinhardtii chromosome 8
            Chlamydomonas_reinhardtii_v5.5 full sequence 1..5033832 reannotated
            via EnsEMBL.
ACCESSION   8Chlamydomonas_reinhardtii_v5.5
VERSION     8Chlamydomonas_reinhardtii_v5.5
KEYWORDS    .
SOURCE      Chlamydomonas reinhardtii (chlamy)
  ORGANISM  Chlamydomonas reinhardtii
            Eukaryota; Viridiplantae; Chlorophyta; Chlorophyceae;
            Chlamydomonadales; Chlamydomonadaceae.
FEATURES             Location/Qualifiers
     misc_feature    complement(<1..>14014)
                     /note="contig ABCN02000593.1 1..355220(1)"
                     /standard_name="contig ABCN02000593.1 1..355220(1)"
     gene            complement(<1..328)
                     /gene="CHLRE_08g362682v5"
                     /note="hypothetical protein"
                     /standard_name="CHLRE 08g362682v5 gene"
     mRNA            complement(<1..328)
                     /gene="CHLRE_08g362682v5"
                     /standard_name="PNW79679"
     CDS             complement(<1..122)
                     /gene="CHLRE_08g362682v5"
                     /protein_id="PNW79679"
                     /note="transcript_id=PNW79679"
                     /db_xref="RefSeq_dna:XM_001696046.1"
                     /db_xref="Uniprot/SPTREMBL:A0A2K3DGM8"
                     /db_xref="protein_id:PNW79679"
                     /db_xref="protein_id:PNW79679.1"
                     /db_xref="UniParc:UPI000CCD0C5F"
                     /db_xref="UniParc:UPI000CCD0C5F"
                     /translation="MPRPRKRREWHAALGETGLSQVSGSCEIRSQLLTDVAAGQ"
                     /standard_name="CHLRE 08g362682v5 CDS"
     gene            799..12902
                     /gene="CHLRE_08g362650v5"
                     /note="hypothetical protein"
                     /gene="IFT140"
                     /standard_name="CHLRE 08g362650v5 gene"
     mRNA            join(799..966,1125..1193,1261..1375,1631..1761,2275..2400,
                     2734..2807,2975..3164,3419..3573,3793..3919,4064..4198,
                     4345..4419,4648..5951,6123..6275,6461..6699,6827..6934,
                     7074..7244,7423..7585,7734..7884,8139..8253,8395..8523,
                     8818..8976,9162..9257,9496..9621,9870..10021,10188..10308,
                     10496..10630,10788..10860,11027..11136,11329..11418,
                     11601..11792,11981..12036,12233..12902)
                     /gene="CHLRE_08g362650v5"
                     /standard_name="PNW79678"
     CDS             join(904..966,1125..1193,1261..1375,1631..1761,2275..2400,
                     2734..2807,2975..3164,3419..3573,3793..3919,4064..4198,
                     4345..4419,4648..5951,6123..6275,6461..6699,6827..6934,
                     7074..7244,7423..7585,7734..7884,8139..8253,8395..8523,
                     8818..8976,9162..9257,9496..9621,9870..10021,10188..10308,
                     10496..10630,10788..10860,11027..11136,11329..11418,
                     11601..11792,11981..12036,12233..12461)
                     /gene="CHLRE_08g362650v5"
                     /protein_id="PNW79678"
                     /note="transcript_id=PNW79678"
                     /db_xref="RefSeq_peptide:XP_001696098.1"
                     /db_xref="Uniprot/SPTREMBL:A0A2K3DGM1"
                     /db_xref="Uniprot/SPTREMBL:A8J4D9"
                     /db_xref="Uniprot/SPTREMBL:Q68K27"
                     /db_xref="GO:0005515"
                     /db_xref="GO:0005515"
                     /db_xref="GO:0005930"
                     /db_xref="GO:0030991"
                     /db_xref="GO:0031514"
                     /db_xref="GO:0035721"
                     /db_xref="GO:0036064"
                     /db_xref="GO:0042073"
                     /db_xref="protein_id:PNW79678"
                     /db_xref="protein_id:PNW79678.1"
                     /db_xref="UniParc:UPI000CCD9D57"
                     /db_xref="UniParc:UPI000CCD9D57"
                     /standard_name="CHLRE 08g362650v5 CDS"
     primer_bind     4712..4731
                     /standard_name="crIFT140-ko1_1F"
     misc_feature    4815..5916
                     /note="Geneious type: Editing History Insertion"
                     /standard_name
     regulatory      4844..5059
                     /note="Geneious type: promoter"
                     /locus_tag="rbcS2 5'UTR in pMS188"
                     /standard_name="promoter"
     intron          5068..5212
                     /locus_tag="rbcS2 intron1"
                     /standard_name="intron"
     primer_bind     complement(5193..5212)
                     /standard_name="NAT_bb_R"
     CDS             5232..5654
                     /standard_name="Blasticidin S Deaminase"
     primer_bind     5666..5685
                     /standard_name="NAT_bb_F"
     3'UTR           5670..5903
                     /locus_tag="rbcS2 3' UTR"
                     /standard_name="3'UTR"
     primer_bind     complement(5998..6017)
                     /standard_name="crIFT140-ko1_1R"
     primer_bind     7851..7870
                     /standard_name="crIFT140_pw_1F"
     primer_bind     8387..8406
                     /standard_name="crIFT140-E20_F1"
     primer_bind     8387..8406
                     /standard_name="crIFT140_pw_2F"
     primer_bind     8479..8498
                     /standard_name="crIFT140-E20_F2"
     primer_bind     complement(8479..8498)
                     /standard_name="crIFT140_pw_1R"
     primer_bind     complement(8566..8585)
                     /standard_name="crIFT140_IPCR_1R"
     primer_bind     complement(8610..8629)
                     /standard_name="crIFT140_IPCR_2R"
     primer_bind     8852..8871
                     /standard_name="crIFT140_pw_3F"
     primer_bind     complement(9061..9080)
                     /standard_name="crIFT140_pw_2R"
     primer_bind     9234..9253
                     /standard_name="IFT140-1_iso1F"
     primer_bind     9352..9371
                     /standard_name="crIFT140_pw_4F"
     primer_bind     complement(9448..9467)
                     /standard_name="crIFT140_pw_3R"
     primer_bind     9752..9771
                     /standard_name="crIFT140_pw_5F"
     primer_bind     complement(10010..10029)
                     /standard_name="crIFT140-E24_R1"
     primer_bind     complement(10010..10029)
                     /standard_name="crIFT140_pw_4R"
     primer_bind     complement(10108..10127)
                     /standard_name="crIFT140-E24_R2"
     primer_bind     10376..10395
                     /standard_name="crIFT140_pw_6F"
     primer_bind     complement(10416..10435)
                     /standard_name="crIFT140_pw_5R"
     primer_bind     complement(11032..11051)
                     /standard_name="crIFT140_pw_6R"
     primer_bind     12064..12083
                     /standard_name="crIFT140_cTer_3F"
     primer_bind     12293..12312
                     /standard_name="11,191 F"
     primer_bind     12327..12346
                     /standard_name="crIFT140_cTer_2_F"
     primer_bind     complement(12671..12690)
                     /standard_name="crIFT140_cTer_1_R"
     primer_bind     complement(12912..12931)
                     /standard_name="crIFT140_cTer_2_R"
     gene            complement(12921..>14014)
                     /gene="CHLRE_08g362600v5"
                     /note="hypothetical protein"
                     /standard_name="CHLRE 08g362600v5 gene"
     mRNA            join(complement(13779..13858),complement(12921..13564))
                     /gene="CHLRE_08g362600v5"
                     /standard_name="PNW79677"
     CDS             join(complement(13779..13858),complement(13466..13564))
                     /codon_start=3
                     /gene="CHLRE_08g362600v5"
                     /protein_id="PNW79677"
                     /note="transcript_id=PNW79677"
                     /db_xref="RefSeq_peptide:XP_001696017.1"
                     /db_xref="RefSeq_dna:XM_001695965.1"
                     /db_xref="RefSeq_dna:XM_001696046.1"
                     /db_xref="Uniprot/SPTREMBL:A0A2K3DGN5"
                     /db_xref="Uniprot/SPTREMBL:A8J4D7"
                     /db_xref="protein_id:PNW79677"
                     /db_xref="protein_id:PNW79677.1"
                     /db_xref="UniParc:UPI000CCD765D"
                     /db_xref="UniParc:UPI000CCD765D"
                     /translation="MNYPNFPVVGLLAAVKRIDVKIPTSEYPASPWSYTAAFGGFGFR
                     NWPNSIVMLDDDKGRIGSCTKSFTATMMAMLIEKNTTYGSPAKRLMWSTKLKEVFPLD
                     KWVITTAYRDATLLNVFNMQGGFPREIDDSKITVANSDPRGQRAQYAKELLKSTPANA
                     VGNGTALYSNAGYILMGHVIEIVTNSTWETKLKNMLLIPMGLTSAALGPIGVNNQNQG
                     AYGHMAKYKNNLDYSAVFGNTIAGKAPAGDLHMTAKDHAYWVAWHTRGRMPGGAPASC
                     PCFSIGCIYPCLSSNSFAVLHAVGGMASYGAGFYRGGNSWAGPSASLHNGAIGGWYSE
                     QWVMPDKGLSVSVMTNHWRRNQTDNSSIFPFDVVADAVSTLTKKYELPTYCSTPKTLP
                     YTLVAQKVDASCMRNTVHKPFTKCSSTSNGFEKLPVAPFKAEVFLDCAKACVADTMCL
                     AWRFISLKNATNYTEITSSGKGCRLIYRRTIVTGIDSTGRRLRGALATDDEEPVAGSD
                     SGAMEAGELAAEGSSRGRRGMLAFVGPAYVCTSDNSATSGEAKAVKSNWNINIGVDNL
                     EPYSSSANGLCVANMTACSDLCLSASQGIPASGFNGNQAQGPCRAWTWNAATKWCYMY
                     SQTPSDITMVSQAPIAHCILKSGKVAGC"
                     /standard_name="CHLRE 08g362600v5 CDS"
ORIGIN      
        1 gactggccag cagctacatc tgtcagcagc tgcgagcgga tctcacagct gccggatact
       61 tggcttaagc cagtctcgcc gagcgccgcg tgccattccc ggcgcttgcg aggtcgcggc
      121 atgccagccc gtgccgttac attcactcta tgtagtgtag attctcaact ggcacaagtt
      181 gcggcagcgt ggatcgtatt acggaaaagc tggctgcaaa gtggctaatt gcgcagctaa
      241 ttgcgtctac aacggcaaat ccctgagcga tgcagaacgc gtagtaaaga ttatacgtca
      301 gaatgcaggc cccaagggtt cctgttcgga cctcgcacca ccagagacac agtttcgagc
      361 catgggcaat tgggcatggc cgcatggccg ccatcgccat ggctgccgag gcatctgcgt
      421 tacaaggcgt cggggacggc aacggtgcag ctttgggctt ttcagtgcgc aactcttgca
      481 aatggcgggg gctgtgaggg ccttggcaat ggcggcgttt atagcttggg ttgcgagctt
      541 gcggccatga tgatgtcagt cggccaacca acagttgtgc cttatggaca taccgtcagg
      601 ctgtaaccca atgcccagca tggatatatg gcgatactaa ggagagagat gggcaatatg
      661 attgtaaggc ggggcgtgcg tcacggtcga gggcaggggg aagtgcttgg gggcacgcac
      721 ggtaatccca ggcacgcggc acggctccgg aggtaagaac ctgccctcac tgcaatgtct
      781 tatggtattc ctaggatagc aaagggatcg ttggttatac attgcaagcc tttcatagga
      841 actctactca agaagcgcaa atgtgtcagt gacgttctgc cttgacaaga taagcaccgc
      901 aagatggaaa tttactatac taccaagata tcggggagag ctggcgtgat agctggctgg
      961 tcaaaggcaa gcaggggacg cgcttcgagt cgaccgctgc ggcagctgca gtgggaccat
     1021 ttctcgcatt ggaagcgtcc taggattgca gcatatatgt caagggccct gcacgctctg
     1081 cattccctaa gaagcccaac ttcgccttgg catgtgcact gcaggccccc ggctatccct
     1141 cgctcctcgc ggttgcactc agtcctaatg cagtcggaat ctataatgag gaggtgcggc
     1201 tgtctggttt gaatgcagcc gggggcagtt ggtactcagt acttgtgttg ctggctgcag
     1261 ggccgcccgc tggaccctaa taacgaggca aacataaaaa acgttcgtgg cacagagtgc
     1321 gcgaagatag catggcaccc gcttctgccc ctgctagcca tcgggtggaa ggatggtgag
     1381 ctcagggagg cgcgtggtcc tagcgccggc agcggccggt cggttatgct tcaaaacagc
     1441 ggcgtgtatt caaggagcat atgtgtgtac gaggggtcac gcacggagag cgcataacgg
     1501 atcgaagggt atgggacggc gggtggcgca acaccgtgtc cttgcaccgt gtcctgacac
     1561 actggaagcg tgcgttgaac ctgcctgatg ccgtacgcca acaccatggg agctcacctt
     1621 aacaatgcag gtgccatctc gttttggaac gcggaggagc ggaagctgga ggaggacagc
     1681 aaaatccacc gaaacactat cagcagcatg acgtggaccg ccagcggcga ccggctcatt
     1741 acgggcgatg aaaacggacg cgtgagttcg aggagcgagg ggccgtgtat gcggctgcgc
     1801 ggggtgggga aagggggcgg agcgcgacgg cggagaggtg cggcgggggc acggcacctc
     1861 tggctacccc tgcatccggt agcacggaca tgcggccggg cggtcatgtg gcatcgggcc
     1921 agatcaggac acgtgccctg gatgcatgcc tgtcaaaggg tgggcgggtg gatgccagtc
     1981 tgggctgggc tgggctgggc tgggctgggc tgggctgggc tgggctgggc tgggctgggc
     2041 tgggctgggc tgggctgggc tgggctgggc tggactgggt ggggagcagt agaggcgcag
     2101 tgcggaagct tttaccaggc cataggtggg ggccaggctc gcggccagtt ggtgctggag
     2161 gtacgggccg ccagaggcag gcaactcaca atgccgcgag ggcatttgct tgcgcttggt
     2221 ggttgcgcat ggccgctaac gctaacagcc cgcacctcct gggaatcgca acagatctca
     2281 atgtggaaga cggaccgcct catgcggcca atccacgtcg ttgcgtacga cgagcccggc
     2341 gccgtgattc ggcacacggt ggtgggcctg cctgaggaga tgccggacac gaacagccag
     2401 gtgggtcagt agggtggggt gggggctctg cgacgaggac cacagtctcc tggaagacca
     2461 gacgggaggc ggcctgaggg gccgagggtt ggtggaccga tggcacgacg ctctgcggtg
     2521 ccagggctgc gactgtgggc ggcgcatgtg gccttaggac tgacgatggg gctcggcgta
     2581 ctttgggcgt gggcgccgtg aggagcaagc ggtgaggata agaggacaga ggatgctttt
     2641 gcggagggga aggcgagcga ggagggtgtc ccggcaggtt ggcgcactac ttgttggcca
     2701 actccgttgc tgttccgtgg ctgacacgaa caggtggtgg tggcgttcta tgtggcggac
     2761 gcgcaagagc gcgctgtggt caaatggtgc aatgaccagg gctacaggta cggccaggcc
     2821 ggggacgcat acgggagcct tatgccccaa catgttgacc gggccctttg cacctacttg
     2881 ggtttctacg cgccggcagc atctcggtac ccacgtcgta atctctgtca cccgctgcaa
     2941 cggcacgtcc gtgctttctt gtttgcccct ttagcggcgt ggtggtggag atgtcggagg
     3001 gcgtgcacac gctggtgcac taccccgagc gcgaccagct gctggtggtg ggcagcagct
     3061 gcacgctcaa cgtgctcacg cgcgacgagc agctgggcac ctgggtcacg gcctccaaga
     3121 tgaagtttgc caccggcacc ggggaggcgg ccacggggct gcaggtgcgg ggcgcacgcg
     3181 tcggggggtt caggagtttg gaagggaaaa gcggggcaag aaggaggcgg ccatgcattc
     3241 aggtggtggt tgcagccggt tcaagggtgc acggtgaccc ttccgaaagg gcgacaccgc
     3301 gatggggatg gggcatggcg aggtgcatga agaatggaac ggactgaccg cgaggacaca
     3361 gttgtacgac gtggctcagc ccgctcgcgt ggctctgact atgcctgcaa accttcaggt
     3421 ggcatgggcg ggcaaccaca cgctggcgag cgccagtgag aaggacaacg tggtgcgcat
     3481 gtacaacttt gacacggagg acaattacgt gctcaacctg gagcaggata gcggcctggt
     3541 cagccgcgtg gtgtgcctgg cctacgacga ccggtgagga atggggatgg gcatgggtag
     3601 agagggccgg aggtgaagcg gtgtgttgag ggaagctgga gcggcagggg ctgggcgtcg
     3661 agatacaagg acgctgcgtt ggatcgtatg gcgtagggga tggctttgca accaccgcat
     3721 caggcgtgct acacgtctgt tcacgatacc cgtgcttcct ccccggccct cggtgacccc
     3781 ctcacctcgc agctacaacc tgctggcggt gggcaccact gacggccgcg tgatgatgta
     3841 caagttcaac cagcccaacc tcaacctgga gccggttctg gatttcgcca agtgctggga
     3901 aatgcagccc gccttcttcg tgagcgcggg ggggggggcg ccttgagggc agggtgggag
     3961 acgggtcttg cggaatacgg tacgagtgga gtgcgcatgt ccggctcctg gttcggtgat
     4021 gtgacgcctt gtggcctggc gtgtgtggcc tttccgcgcg caggtcggca accgtgccct
     4081 ggcgatggag tggggaccct tcccgcggct gatggtggtg gcgtgcaatg acgccatcaa
     4141 cgtgtgccgc aagaccatgc taagctacaa gttccgcgac ggcgtggcca tcatgcaggt
     4201 gcgtaccgca agaccgcgca catgaagcca tatgaattcg ctgcgggatt cggcctcctg
     4261 acatgcgagg cgacgtgttt tagcgagcac gacggaagga aacccacgtg caaagtgtat
     4321 gcgccgtccg ttcccttcat acaggtggcg gtggaccgtg tggtgttgga gaacctggag
     4381 gtggagccgc agcggccgcc ggggcgcctg cagctgcagg tgcgctggga gggccagtca
     4441 cgccagagga gggcatgtcg gcgcgtgggc gcagttgcac ggtggcatgg ggatgcacac
     4501 gaccggcgac cggccacaac gcagtgcacc gtgcagggca gggccggagt gcacaggcaa
     4561 tgtccgcacg cactgcgcgg ctgccgtctc ctgatcctgc cctgccgttg agcacgcact
     4621 ccctgcgctg tcgctgcgct cctgcaggat atgcaactgc tgggcctgga cctgagcaag
     4681 ggcctgctgc tggtgtggga cggcgagcgc gccgaggtgt acaaggtgac cgagaccaac
     4741 gacatcatgc ccgcctccca gttcgagacc accagccgct gcatggccat caacaacgac
     4801 tccgtctacc gcgcctagct taagatccca tcaagcttgc atgccgggcg cgccagaagg
     4861 agcgcagcca aaccaggatg atgtttgatg gggtatttga gcacttgcaa cccttatccg
     4921 gaagccccct ggcccacaaa ggctaggcgc caatgcaagc agttcgcatg cagcccctgg
     4981 agcggtgccc tcctgataaa ccggccaggg ggcctatgtt ctttactttt ttacaagaga
     5041 agtcactcaa catcttaaaa tggccaggtg agtcgacgag caagcccggc ggatcaggca
     5101 gcgtgcttgc agatttgact tgcaacgccc gcattgtgtc gacgaaggct tttggctcct
     5161 ctgtcgctgt ctcaagcagc atctaaccct gcgtcgccgt ttccatttgc agctcgagcg
     5221 acgtcatggc catgaaaacc ttcaacatca gccagcagga cctggagctg gtggaggtgg
     5281 ccaccgagaa gatcaccatg ctgtacgagg acaacaagca ccacgtgggc gccgccatcc
     5341 gcaccaagac cggcgagatc atcagcgccg tgcacatcga ggcctacatc ggccgcgtga
     5401 ccgtgtgcgc cgaggccatc gccatcggca gcgccgtgag caacggccag aaggacttcg
     5461 acaccatcgt ggccgtgcgc cacccctaca gcgacgaggt ggaccgcagc atccgcgtgg
     5521 tgagcccctg cggcatgtgc cgcgagctga tcagcgacta cgcccccgac tgcttcgtgc
     5581 tgatcgagat gaacggcaag ctggtcaaga ccaccatcga ggagctgatc cccctgaagt
     5641 acacccgcaa ctaagctttg agaccatccc cgctccgtgt aaatggaggc gctcgttgat
     5701 ctgagccttg ccccctgacg aacggcggtg gatggaagat actgctctca agtgctgaag
     5761 cggtagctta gctccccgtt tcgtgctgat cagtcttttt caacacgtaa aaagcggagg
     5821 agttttgcaa ttttgttggt tgtaacgatc ctccgttgat tttggcctct ttctccatgg
     5881 gcgggctggg cgtatttgaa gcgggtaccg agctcgtgcc gaaaacaaag tggaggtcgt
     5941 taacatggcg ggtgagttcg gcaccggccc ggggcgacga tcccggggct aaaccaatgg
     6001 acaatgggac gcaatcagcg ctgggccgtc gcccaggatg catgcccctg gatcacgttt
     6061 tccgctcgtt cgtaactcaa cggaatctcc cgcccccgcc cctgatcctt gccaacgcgc
     6121 aggcactgtg aagcagacgc taatgtttga cgacaaccac ggctcgccca cctcaatgga
     6181 cgtggcccgc gactacctgg ctgtcgtcac cagcgccaac atcgtgcgca tcctcaaggt
     6241 ggccggccgc gaggccaagc cgcacgccgg gccgggtaag cagcggcgcg gcgcgggggg
     6301 cgctggggga cacacattga cacaagtgac ggcctgatgg gcactgcaaa gccgggagtg
     6361 gtacggtaga tggggtccat gtgccactcg acctgcttcg cctcccggca cccgcttcac
     6421 ctctgaacgt ctcctacccc gtaccttcgc ggcgccacag cgccgctgtg cccgcccgag
     6481 ctcaaggact ggaaggtgat ggccatgcgc gccaatggca acggtaacct ggtggcagcg
     6541 ctggtggtgg ggccggagcc ggcacgcgcg gtgcggctgg tggtgtggtg cggcgagacc
     6601 aacacgcacc acgtgcacga cttcacgccc gagggccgcc agcctgtgca gctgatgttc
     6661 gataccgtgg agcccaagct gctggtggtg cagtgcacgg tgagggggtg tcgggggaag
     6721 gcgcaggagg tggcaggggc ggcaaggggt caccatgatt acttgaagca cgagatctcc
     6781 acagcgggca atgacgtcgg tgtccaacgt gccccctgct tcgcagccgg tgttcacgga
     6841 ggccaacgtg gacgagcggc cgcacggcga cgcggcgcac gtggtggact gcgccatcat
     6901 cttcgtggac ccagacaagg gcatcctgct gcaggtgcgg ggcaagggct gatgcataac
     6961 agcccactag ggcagtccat gtaccttgtc tggaatagga gtggttggga aggactagca
     7021 ggcaggtaac atgccggcgt gccacctgcg cacccaatgc tcaacaaccg caggagtacc
     7081 aacccatcca cacgggcggc gccaccgcct gcatcggctc atgcgcgccg cacttgctca
     7141 ccaacaagaa gagcatggtg caaccggccc cggggtcggg cgccttccag cccttcacca
     7201 gcaacgtgtc caaggccatc atgaccagct tccaaggcat gcaggtacgc agggaacgga
     7261 acgtacacat ggggcttgca gggtgttgac acggctcagc tttgttgaag cgatgaatgg
     7321 cggaatggtc ggcactgtgg accagtggga gcggggaccc cgggggcaac ttgtgtccct
     7381 ctttgtcatg cttgcgcaaa catcacacgt tcacacacgc aggactctga tgacaagacg
     7441 cgtcgcgcgc tgctggactt ctcgttcaac ctggccactg gcaacatgga cgaggcgttc
     7501 cgcagcgtca aggccatcaa aaacccggcg gtgtgggaga acatggcgca catgtgcatc
     7561 cgcaacaagc gcctggacgt ggcgggtgag ctgaggttgc tacgcggtac tgcgggcagg
     7621 gacacagccc catcacgcta cattgtgaag tagactgctg tacatatgca cctagcggct
     7681 ggaaatgcgt gtgctaacat caacttcccg cgcgcaatgt gtgccgccgc cagagcactg
     7741 cctgagcaac atggagcacg cgcgcggcgc ccgggcgctg cgcgaggcca aatccatcga
     7801 ggaggcggac gcgcgtgtgg ccaccgtggc ggtgcacctg ggcatgattg aggacgccaa
     7861 gaagctgtac atcgcctgcg agcggtgagc acagcatggg cagtggggca gcatgagcgc
     7921 gcatgcatag gcggggggtg gcccccgggc cagtggggtc aggccgaggc gtggtgggtg
     7981 tggagtacac tggaagccgg caaggcggcg gcccatgctt cgcttgggct ttacttgttg
     8041 tgttaacggc tggcgaggcc caagggtggc gaggccaaat cagcactgcc atgacatgaa
     8101 ggtcgtgcaa ttggtgcttc tgtcgtactg cggttcaggt atgacctgct gaaccagctg
     8161 taccgggcgt gcggccagtg ggacaaggcg ctggaggtgg cggagaagaa tgaccgcatc
     8221 catctcaagt ccacacacta cgcctacggg caggtgcgtg gccgtgcttc atttgcttac
     8281 tcgtctcgtt gatccctgtc ggctcccctg tgccccggta cggtatgtta accatattgt
     8341 aacggccctt agacatcaca accgtatgca tgtgttgctt gttcttcaat gcagttcatg
     8401 gagcggcagg gggacatgga gggcgctcgc aagcactacg aggctgccgg gtgcgggctg
     8461 gtggaggtgc cacgcatgct gttcgaggcg gagaagttca ccgagctgca gaactacatc
     8521 caggtgcggc agcggcaacg gagcgcaact gcggggtatg ggcgagggcc atttgaacag
     8581 cttggtgggg caggagcttg ggcacgccga gagcttgggc gttacgaatg cttcgcagcc
     8641 gggcagcctg gggcatcaaa cggttgcgct gtgcttgaac gcgagcgagc aagacacgct
     8701 gacacacccc gaagctgctc tgtcgccatc cgcacagcca gctcgcgtcc gacgtttagc
     8761 accctgacgc ccggattttg ccctcccctg cgcacacgtc gcacaaacgc cccgcaggcc
     8821 aacgacagcc gcgagctgat cctgtggtgg ggcaagtacc tggagagcct gggcgagtac
     8881 gccaaggcac tggactgcta ccgcaaggcc ggcgactcgc tgtccatggt ccgcatccac
     8941 tgcttccagc gcgactggaa ggcggcggag gatgaggtgc gtgcgcctgc gccggtctgt
     9001 cgatggccag gggctcgaag gggcaggcaa agttatgccc gacgcggtgt gtattgggag
     9061 ccggcagtgg cagtatagaa tacaacagcg ccgagcaggc tctggacctc tgacgccgca
     9121 tgcccggctc ctgctgctcc tattgctcta tgacttccta ggtgaccaac agcgcggaca
     9181 acgcggccag cttccacctg gcacgccagt acgaggcgtc cggccgcatc cccgaggcca
     9241 tccgctacta cacactggtg aggccgtcgg acagcagctt ttgctgggtg gggtagggcg
     9301 tggacagggc gcgcaggcac cagcacgggt agccatacgg gagcaggtgc acatcttggg
     9361 cttgcagcaa ggcccgtgca gcttgggtgg agggaggcgg cgacccgggc tgcactgcgc
     9421 cgcgctcgtg gctccacatc ccgctcacac ccttacctct cactgcgccc acctctgcac
     9481 accaacaccg cgcaggccaa gcgttacagc cacggcgtgc ggctggccaa gacgcacgag
     9541 ctggacagcg acctcatgaa cctggcgctc aagtccacac ccgccgtcat gatcgacacc
     9601 gccgactacc tgttcgccaa ggtgcggaat gtattgatat gctgagggcg cggatggtgg
     9661 ttgggttcat ttcagaacgg ggcgggggct gcatggactg cattaggcct aggcgatagc
     9721 ggtggtggcg ggggataaag gcgtgtatgc caccgcaagt gcagtctaca agcccgcgcg
     9781 agcctaccct gctacacagc gcctggccgc ctcgcgcttt cctaccctcc tgacctccgt
     9841 cccaacacgc attattttga acgctacagg gccagcacga gaaggccgcc acgctgtaca
     9901 tgaagggcgg caagctgagc aaggccgtgg agatgtgctt ccaggcgcag ctgttcgatg
     9961 tgctgcagca catcacggac gacatgacgc ccgagaagag cgaccccaac ctgtacaaca
    10021 agtgcgtgct gtgaggcgtt gcgcgctttt tgcgtttgtt gagaatacgt tcggcaagtt
    10081 tgagatagat gtatgaatac ggtggacagc actttaccac ctgagcctgt ccccagctaa
    10141 aggctcgttg cgtcacgctt gcttgctcgc gccttgcccc cctccaggtg cgccgagttc
    10201 ttcatgggct tcggccacaa cgacaaggcc gtcaagatgc tgattgcggc gcagcagtac
    10261 ggccgcgcgc tggagctgtg cgtggagcac gacgtgtcca tcaccgaggt gggcgagggc
    10321 gaggaagctt gttgacggcg cctgcaggcg ccccgagcaa gccagccagg catctccagg
    10381 cgccatcatt gattgtactg tgatagctca aggggaacgg gtcgaaactg tgtgtatgga
    10441 ggctggacgg agtgcgctga accctggtgc ggcctcgtgt ctcaaactcc tgcaggagat
    10501 ggcggactcc atgacgccgg acaagaacgc cgcagtgagc gcggacgagc gcaacaacgt
    10561 catctgccgc attgccaagg tggccaagcg ccagggcaac ttccagctgg cggccaagaa
    10621 gtacacgcag gtgcgcgtgc gtggaggacg gcggggtagg gggcgtgagt gcggttctgc
    10681 agtgctgcgg tgtcgtgggg tgaggcaatg ggttcatagc atggagccgc acgatgcagc
    10741 gttaaactac acccaaccac ttgccgtcaa cgcacgaaat catgaaggcg ggcgacaagg
    10801 tgaaggccat gaaggcgctg ctgcgtggcg gcgacgccga gaagatcatc ttctttgcgg
    10861 gtaagggcca atgcagggcc tcaccgtgag ggtaccggta ccgtgtaccg tatggtgggc
    10921 acgacagcct ccagctgcct ttagttccta ccgcaattta cccttgttgg gcttgttcgc
    10981 atccaccatg tcgaccctca cgtctgtcta cctccccgcc cctcaggtgt gtcccgccag
    11041 aaggacatct acctcatggc cgccaactac ctgcagacgc tcaactggca ctccgacccc
    11101 gagctcatga agcacatcat cagcttctac accaaggtgc gggagggggc agggctacgg
    11161 cacggggcag cggttgcacg acagtgtgct gacgcggaca cgatgtcaga agcgaggcgc
    11221 agtgcctcct agcctggatg tggcactttt gcgtttccat gtccactcgc taaactacgc
    11281 cgtgctgtgc gttactgcct gtgctgtacc aacacaacca aactccaggc cgcggcgtgg
    11341 gagagcctgg cttccttcta cgaggcgtgt gcgcagattg aggtggacga gtaccgggac
    11401 tacgagaagg cgctgcaggt gagagaccgg ggaaatgccg ctaagaggcg gagggggaag
    11461 ggcaggtggg accactggac cacgcatgcg cagggtcaat gcacttctgg cgtccatgct
    11521 cctgcattgc gccacgcctc tcttccactc gtcgcgccct ccctcctttc gtaacaacgc
    11581 aaaccccatg ttccgcacag gccatgcgcg aggcggccaa gtacgtggcc aagtccaaga
    11641 acgacgaccg cgacgcgcgc gtgggcgtca tcaacgaccg catcgccgtg gcggagcagt
    11701 tcgtggcggc gcggcagctg atcggcagca acccgcagga ggcgctgcgc gtgtgcgacg
    11761 agctgctgcg ggccatcccg cccaacagcc aggtcggtgc gcaggcggga ggcgctggat
    11821 gtgacgctgg gtgtgctggg acttggagct gctgtgtgtg ggagggggcc gtctgtgccg
    11881 actcctgggt ccagtaggcg cgtgaagttg cacacggagg gtaaggtgaa gtgcaagttg
    11941 ataatcccgt tggctcaact acacatgtgt atacacacag gacctggagg cgggaatccg
    12001 catcggcgac gtgtacgcac tgatggtcga gtactggtga gtgcgggctg ctgccacacc
    12061 tccttgcgct caaaagttgc tccgtgcgca tgtttgacct caagccggta cagcgtcgtg
    12121 caccgccccg ctcccactgc aaagcctctt gccaacccac acaaccgccc cccacctaca
    12181 ccctgcgcat ccttaattcc ccggggttcc aaccctatac actcgcctcc aggtatgagg
    12241 cgcgtaaccc caatgaggcc tacaaggcca ttgaggccat gcggcggcgc ggcatcatcc
    12301 tgtcgcccta cctggacaca cgcatggtgg aggacatcta ccgcagcctg ggcgtggcgt
    12361 tggacatggc ggaggagcgc cgcggccccg ccaacctggg cctgcgcgag agcgacgccg
    12421 gcgcgtttgt ggaggaggag gtggcggacg aggatgactg agcggctggg tgcttaggca
    12481 ggcggaagcg gcgggtggag gtggaggagg atgggaggag gacggaggag gttgggggtg
    12541 ggtggagaag ccatgctcat caagaggggg aggggaggtg cagaccttga tacaacgggg
    12601 gcctgcgcag cagcgtacgt gttctactgg tgatggacag gagcatggtg cagccaagtt
    12661 atagagacca agtggtttac cggtacgcag gcttgttcgg tacgcctgac ttgacaagca
    12721 tgtacataac tcaactgaat attgtgaggc atgggggtgc gtgcgcggac tatgtttgcg
    12781 acgttacact acgaactcgg catcggcgag ccctgctccc caaggggtaa ccacatacag
    12841 tgtaacggcg gtttgaacgg cgtcagcttg cgcgtccttc cggcttgtaa gcagcatttg
    12901 aaccctgtgt ccgacgcgtc cgatctagaa attactgaat tgggattgga gtgctgcttc
    12961 aatgctcaca cgaccccagc cagtccatgc tgccctgcct gcacatacta tcatacggta
    13021 cgtacccaca cgcgcaccgt aatcttatgt gctagcactc tcatccagac aaattgtttc
    13081 gagcgcccaa cagcactcca agccaataac cttggacctg atgtgctcat cttccaagca
    13141 ggattagaga tccctcaagt gtgggggaaa ccatttgttc cacaagtacg gtatgtatat
    13201 gaacaagccc gttgcctttt gtgttgtccg acccacgtcc tcgaatccac acacaaattg
    13261 acaaccacca gtccccagtg ttttcgggtt cgagagtcat aataccggaa tgcctagaat
    13321 gccagacgag ttgaatgaca ccgtaccgac gtatggcgag tgcctacagg tgcctatcta
    13381 tgtacgcagt atgtgcggtt ggcatgcata cgtgtgatga cgagtgcgtg tgtgcgcgcc
    13441 acctgttgcc ttatgtacgt acagtctaac atccggcgac tttgccactc ttgagaatgc
    13501 agtgcgcgat gggggcctgg ctgaccatgg tgatgtccga gggagtctgg gagtacatgt
    13561 agcactgcgt ggcaggcggt tgcaggatga agcgtgcaag tagagttgat gaggcgaagt
    13621 tgagagctta agtggcagcg gccgccagtg ccggccgggc gggacccgca tattgtggat
    13681 gcggacggat cggcgtatgc atgcatctgg acacagcgcc tagcttccaa ccacacatgc
    13741 aactagtgag tctaaatctg atagatgctg caactcaccc atttggtggc tgcattccat
    13801 gtccaagcac ggcaggggcc ctgtgcctgg ttgccgttga agcccgaggc aggtatgcct
    13861 gcacgagtag taggcaagtg agccggcgca tgcgattgag cggccacgtg attggtacgt
    13921 accatacacg tgcgctcgca catattgcac gctcacaagg catgcacaag ggcaggtcac
    13981 acgcatgcat aaaccaggct aggtgcccct ctct
//
