# Supplementary material for: Efficient precision editing of endogenous Chlamydomonas reinhardtii genes with CRISPR-Cas
Source: Cell Rep Methods. 2023 Aug 22;3(8):100562. doi: 10.1016/j.crmeth.2023.100562 (PMC10475843; doi:10.1016/j.crmeth.2023.100562)
Supplement: Data S1. Genomic regions of all mutant lines produced in the scope of this work, as well as vector maps of the plasmids and guide sequences used in the mutagenesis process, related to Figures 1, 2, and 4 [file mmc3.zip › vectors/genomicRegions/IFT46mScarletI_coTarget.gb]

LOCUS       IFT46mScarletI_coTarget_publication        8403 bp    DNA     linear   UNA 23-MAR-2023
DEFINITION  .
ACCESSION   urn.local.adrian.3r-g24bd0r
VERSION     urn.local.adrian.3r-g24bd0r
KEYWORDS    .
SOURCE      
  ORGANISM  .
FEATURES             Location/Qualifiers
     gene            <1..411
                     /standard_name="Cre05.g241638_4532"
     3'UTR           <1..410
                     /standard_name="3'UTR"
     3'UTR           <1..411
                     /standard_name="3'UTR"
     3'UTR           <1..410
                     /standard_name="3'UTR"
     gene            1802..7787
                     /standard_name="Cre05.g241637_4532"
     5'UTR           1802..2107
                     /standard_name="5'UTR"
     CDS             join(2108..2143,2283..2348,2437..2500,2592..2687,
                     2879..2931,3159..3230,3753..3875,4355..4511,4727..4872,
                     5121..5251,<6331..6344)
                     /codon_start=1
                     /standard_name="CDS"
     CDS             5495..>5582
                     /gene="CHLRE_05g241637v5"
                     /protein_id="PNW83496"
                     /note="transcript_id=PNW83496"
                     /db_xref="Uniprot/SWISSPROT:A2T2X4"
                     /db_xref="RefSeq_peptide:XP_001691140.1"
                     /db_xref="Uniprot/SPTREMBL:A0A2K3DSI4"
                     /db_xref="EMBL:DQ787426"
                     /db_xref="GO:0005515"
                     /db_xref="GO:0005737"
                     /db_xref="GO:0005737"
                     /db_xref="GO:0005813"
                     /db_xref="GO:0005813"
                     /db_xref="GO:0005856"
                     /db_xref="GO:0005929"
                     /db_xref="GO:0005929"
                     /db_xref="GO:0008022"
                     /db_xref="GO:0008022"
                     /db_xref="GO:0015031"
                     /db_xref="GO:0015031"
                     /db_xref="GO:0030992"
                     /db_xref="GO:0030992"
                     /db_xref="GO:0030992"
                     /db_xref="GO:0030992"
                     /db_xref="GO:0031514"
                     /db_xref="GO:0031514"
                     /db_xref="GO:0031514"
                     /db_xref="GO:0031514"
                     /db_xref="GO:0031647"
                     /db_xref="GO:0031647"
                     /db_xref="GO:0035082"
                     /db_xref="GO:0035082"
                     /db_xref="GO:0036064"
                     /db_xref="GO:0042073"
                     /db_xref="GO:0042073"
                     /db_xref="GO:0042073"
                     /db_xref="GO:0042073"
                     /db_xref="GO:0042073"
                     /db_xref="GO:0042995"
                     /db_xref="GO:0044782"
                     /db_xref="GO:0044782"
                     /db_xref="GO:0050821"
                     /db_xref="GO:0050821"
                     /db_xref="GO:0060170"
                     /db_xref="GO:0060170"
                     /db_xref="GO:0060271"
                     /db_xref="GO:0060271"
                     /db_xref="GO:0060271"
                     /db_xref="GO:0060285"
                     /db_xref="GO:0060285"
                     /db_xref="GO:0097546"
                     /db_xref="GO:0097546"
                     /db_xref="GO:1902017"
                     /db_xref="GO:1902017"
                     /db_xref="protein_id:EDO96191.1"
                     /db_xref="protein_id:PNW83496"
                     /db_xref="protein_id:PNW83496.1"
                     /db_xref="Reactome:R-HSA-5620924"
                     /db_xref="STRING:3055.EDO96191"
                     /db_xref="UniParc:UPI0000EFDF87"
                     /db_xref="UniParc:UPI0000EFDF87"
                     /codon_start=2
                     /standard_name="CHLRE 05g241637v5 CDS"
     misc_feature    5583..6278
                     /note="Geneious type: Tag"
                     /standard_name="mScarlet-I"
     CDS             <6281..>6330
                     /codon_start=2
                     /gene="CHLRE_05g241637v5"
                     /protein_id="PNW83496"
                     /note="transcript_id=PNW83496"
                     /db_xref="Uniprot/SWISSPROT:A2T2X4"
                     /db_xref="RefSeq_peptide:XP_001691140.1"
                     /db_xref="Uniprot/SPTREMBL:A0A2K3DSI4"
                     /db_xref="EMBL:DQ787426"
                     /db_xref="GO:0005515"
                     /db_xref="GO:0005737"
                     /db_xref="GO:0005737"
                     /db_xref="GO:0005813"
                     /db_xref="GO:0005813"
                     /db_xref="GO:0005856"
                     /db_xref="GO:0005929"
                     /db_xref="GO:0005929"
                     /db_xref="GO:0008022"
                     /db_xref="GO:0008022"
                     /db_xref="GO:0015031"
                     /db_xref="GO:0015031"
                     /db_xref="GO:0030992"
                     /db_xref="GO:0030992"
                     /db_xref="GO:0030992"
                     /db_xref="GO:0030992"
                     /db_xref="GO:0031514"
                     /db_xref="GO:0031514"
                     /db_xref="GO:0031514"
                     /db_xref="GO:0031514"
                     /db_xref="GO:0031647"
                     /db_xref="GO:0031647"
                     /db_xref="GO:0035082"
                     /db_xref="GO:0035082"
                     /db_xref="GO:0036064"
                     /db_xref="GO:0042073"
                     /db_xref="GO:0042073"
                     /db_xref="GO:0042073"
                     /db_xref="GO:0042073"
                     /db_xref="GO:0042073"
                     /db_xref="GO:0042995"
                     /db_xref="GO:0044782"
                     /db_xref="GO:0044782"
                     /db_xref="GO:0050821"
                     /db_xref="GO:0050821"
                     /db_xref="GO:0060170"
                     /db_xref="GO:0060170"
                     /db_xref="GO:0060271"
                     /db_xref="GO:0060271"
                     /db_xref="GO:0060271"
                     /db_xref="GO:0060285"
                     /db_xref="GO:0060285"
                     /db_xref="GO:0097546"
                     /db_xref="GO:0097546"
                     /db_xref="GO:1902017"
                     /db_xref="GO:1902017"
                     /db_xref="protein_id:EDO96191.1"
                     /db_xref="protein_id:PNW83496"
                     /db_xref="protein_id:PNW83496.1"
                     /db_xref="Reactome:R-HSA-5620924"
                     /db_xref="STRING:3055.EDO96191"
                     /db_xref="UniParc:UPI0000EFDF87"
                     /db_xref="UniParc:UPI0000EFDF87"
                     /translation="DGMSGGGGGMMGGGAD"
                     /standard_name="CHLRE 05g241637v5 CDS"
     3'UTR           6345..7787
                     /standard_name="3'UTR"
     gene            7018..>8403
                     /standard_name="Cre05.g241636_4532"
     5'UTR           7018..7374
                     /standard_name="5'UTR"
     CDS             join(7375..7775,7869..8010,8284..>8403)
                     /codon_start=1
                     /standard_name="CDS"
ORIGIN      
        1 tagagcactt taagaggatc agggggtgtg gttgatggtg caagtggagc ctgggcggct
       61 caatagacgg tagactcctg agattagtga ggaagccagg aaggcgagca attggatcgc
      121 ttaggtaggt tcccgccttg gccgcgcatg gtgcggcaac cgtcacggca gatgttgtta
      181 caacagatgt aggctgtgcg ttagtaggcg tgcgcgtttt atactgggaa gtttggcaaa
      241 cgctgcaggt gtggttcggg attgggattg agtatagggg accgaacata gcgttgggca
      301 gacgtgccgt gtgcgttcgt ccggagaggt gcggaggtgc cgtgagttag cgtcgggtgg
      361 tccaggcact tcttgtgggc acggcttgcg catgtaaagc agggaagagt gcacttgtct
      421 gcattcagcg cgcattgccg gcgaacatcg gaccgacaac ggcggaacgt ccctgcagga
      481 gagctttgaa gatgttcgct gcgatgcttc catagggttc gctgcgatgc ttccatagtg
      541 cacgttgtcg ccgcatacct atacgtcgcc tctagggctc aacccctagc ccgcgagcct
      601 ttgctcgcgt gggggcgcac aacatcttag ttgtcgacct tggctttcgt ttccaaattt
      661 ttgtcgcctg ttccgggcgc ttttatcaga ttggttcaga cagggttggg gttcagacag
      721 gcgctcagcg ccgagctttg ggttcgaagt tccatggcgg cccgcgggcg gctggtcgca
      781 tgagttcttc ggtgttgtgt tgtcagtggt ttctgtgttt gcaggtagtg ggtagccctc
      841 gtggtcgccc ttggcccggc gcaacggctg gcgcatcggt gcctcgcctg tgtgctcctc
      901 ggcgcctttc ctcgtggcgc ccagtcagcc gtcgtctctg tctgcggtct tcctggctct
      961 gcagatttta gccctggggg ttttagctcg cagcatacgg ttcacggacc ggtaggcgcg
     1021 tggtgaccgc agtcgggtag tcccgggttt ggtgtgtgtg tgcacgggcg gctgttgccc
     1081 gggcgcccgg gcgactgttg gctcttctcg tctccgagtg ccgctggggc ttgtgtggag
     1141 ggtcggtctg ggtcgttggt tggacggatg gtgggtggtg cgccctttgc gaggggctgt
     1201 ggtgtgctgt ggcttggtgg tgtttcggct aggcttccgg ttccagttgt gcctcggcac
     1261 agactatcag acatgggcct tcgggccaag acattgcgcg tctctgacgc cagccatcgt
     1321 cttcggacgt gatatttgtg tggtgcttgc gtttgatggg gctgtcggca gaccactggc
     1381 ctgtcgtgcc ttgttttgcg ttggcgctgc cgccaaaaga cctaaacgag atgaggggtg
     1441 ttacgtggcg gtggggcttt ggcgggcttc ggcttggctt cgactcatgc gcgtgatgct
     1501 atgaaggtcg gcagtcaacc agggggtggg tgtttctctc tgggccggag acggtccctc
     1561 gcggcgtggg tacggtgtac ccccgcttgt cggactgtcc cttcaattgt aattcgcatc
     1621 catagggttg cgggatttgg agtcgcctcc gtgtgctcca atgaccaaag agataggaca
     1681 tagaaatgac atgcacagtt gtcgagtagt ttagtcgcca aggtccctcc attacaatca
     1741 gttgcattca acggggaact caaggggaac ctcatggggc caggaggggt gactgcgtgc
     1801 catgccgcaa ttgcaggagg caccgaaccg cagccgatac agagttgtgc agggcaacct
     1861 tgagcttata gatagaaaac atttcaggac gggctctgtt ccccgagttg cgttttcgca
     1921 agacctgctg ttggccgcgg gcccacgagc aattatcaac atataccact tattagatca
     1981 agtattatct acctgaatga cctaggtgca aggggcaggc tgcttgcgtt tgttacgcaa
     2041 gccttggaat ttcctttgtg acctgcccgg cgaggacttg gacctgacat aggagcaagc
     2101 agcagccatg gatgactcta tggactaccc tgaccgcgac ggggtgagcg agagcgaggg
     2161 gcccaaccgc gttgaatgcg acttgcagcc ggggctggga cccgcctttc atgctcccat
     2221 gcatttgaaa gccacagatg aagtgctttg tattcagtaa tcatgctgtc ctctctttac
     2281 aggacgacct ggaccagttc cagggcaccg cgcgctcgca ggtcgtgcag aaccagccgc
     2341 acgacgaggt atgtgctaat gatggcatgt ttagcttctg tgcatgtgct ttgtctttgg
     2401 ctcgctcatt tgcgtgacca catgtccctc tcgcaggagg tgaacctgag tgagtcggag
     2461 agcttcgcgg gagcggatga gcctccagct gcgcctagag gtacttgaac gatgtcagcg
     2521 tgaccgtcgg cgccttgctt ctgccgctct gccaggttcc gatggccgtt cctccccacc
     2581 acctcccaca gatgcgtcgc tcatagagtc acacgacatg gacgaggggc cagctgctcc
     2641 agcgcggaca ctctcaccaa cgggctatga ggctggaaag cacgcacgta ggtctatgag
     2701 gcggaggggt gcacagggtt tggcagtgag ggtgtggttt catggggtct ggggtacacg
     2761 ccactggggg ccgtgaaaag gacgctttgg tgacgtgggc atcaggttct atggcgtgac
     2821 acgctgtgcc accagagttt gaatcgctgc ccgacgttgt ccgtgccctc ccctgcagct
     2881 ggcggcatcg ccaactcgga cgaggcaccg ccgggtgctt acaacgcaca ggtccgtggg
     2941 ttgcgatgct gttcgtccag ctgcctgggg gttacattca tggttaaata agaagtgaag
     3001 gcgtagccag gggggaatag tgccgtgagc cacaatgcag ctcatccggc gcatggcgcg
     3061 gtgcgccgag caggcaccgc atgtgcgatg cttgctaaca tgctcccagc tggccgtccc
     3121 tgatccgaca cgccgtgctg ctatgcccac tcgcacagga gtacaagcac ctgaacgtgg
     3181 gcgaggacgt gcgcgagctg ttctcctaca tcggccgcta caagccgcag gtgggtacag
     3241 ttctagtagt ctagtgcgaa tctgtgaggc cgtaccggca gggtcagggc aagggccgct
     3301 acgagccgca ggcgggtaca gctctacggt agtagtagtc cagtgagcag ctttgaggtc
     3361 ctgccgccag agtcagggtc aggacagggc cagtgtcagg gttgccgggt gcgggtcacc
     3421 gagtgagggc tggagcctaa gaggcagggc ggcgatgtcc attgttgcca gcagtgtgtg
     3481 tgtgtgtgtc tgcaagaggc gtatgcggtg tgcgagcaca ggcaacgcac ccatgcgtgc
     3541 gcagcatccc atgggaggcg cacagtccat cgcaggggca ccgcgccgcc ctgcctttga
     3601 attgcgggag gtcgcggcca agccgctcgc gccctcgact cccctcgtcc cctcgcttac
     3661 ccctgcccgt cgcccacacc ccatgcccgc ctaccctcca acccctcttg ccttccctct
     3721 ccccttgcgc ttttcttctc ccacccgctc agacggtgga gctggacacg cgcatcaagc
     3781 ccttcatccc tgactacatc cccgcggtgg gcggcatcga cgagttcatc aaggtgccgc
     3841 gacccgacac caagcccgac tacctggggc tcaaggtgcg gggggagggg gggcagcgcg
     3901 gcgcgcgcaa agggggcgcg ggagctgtag acaagggcgg gcggcggcgg ggttgttggg
     3961 ttggaggcga cgcaggatat ggtgacggca gggcatggag ggctgggctt ggcgcgcggt
     4021 aggggttgca ctggcacaca caggccccgt gcccccaaca cctctgtgcc cgtccttcac
     4081 tgacccgccg cgtggggggg cccccgagtc ctgactgatc tcgtcccttg cctggccctg
     4141 tgacacctgt aattgctggg ctcgggcatg ccgtacgaca cccctgcccg ctcacggccg
     4201 ccacgtgctg acttcctagt acaagcaaga gcagaggatg tgatgaaaag caactttggg
     4261 atggctttta tcccggcccc cgtgtctact atgctactgt acctggctac gccttctctt
     4321 cttaattaat tatgaatgta tcccccgcgt gcaggttctg gacgagccgg ccgccaagca
     4381 gtcggacccc acggtgctga cgctgcagct gcggcagctg tccaaggagg cgccgggcgc
     4441 caaggccgac atggtggggc ggctggagca caccgacgag aacaaggcca agaagatcca
     4501 gcagtggatc ggtgggtgcg gcggcggcgg cggcagcggc ggcgtgggga cagaggcatt
     4561 acgggcaggg gggcaaggcg atgcggggca aggatgtgtt ttgcgtcggg tctttggggt
     4621 cactgcttgc cgaaccgttt gttaagaatc cgagcttaca accaacccgt tggaagatgg
     4681 tattgagagc cgtcactcag cttctgctcc tgctcctgca tcgcagcctc catcaacgac
     4741 atccacaagg ccaagccggc cgccaccgtc aactacagca agcgcatgcc agagatcgag
     4801 gcgctgatgc aggagtggcc gccggaggtg gagaccttcc tcaagaccat gcacatgccg
     4861 tccggcgatg tggtgggact ggatcggcat gctagcgaca ttttgcgact atggtagtgc
     4921 ggttgcgaca cggaagctca gcttgtcgtg taccacccac ccacctcatc tgcattgccg
     4981 cactcgccat catcaccgcc gccctgattc tccatccact cgccatcatc cttccttact
     5041 cagttttgtc gcgcacaccc ttggcgactt tccacccaca ccctgtcacc cacgccttcc
     5101 gccccccccc tcccccgcag gagctggaca tcaagaccta cgcccggctg gtgtgcacgc
     5161 tgctggacat tcccgtgtac gacgaccccg tggagagcct gcacgtgctg ttcacactgt
     5221 acctggagtt caagaacaac cccatcttca ggtgcggggt ggggggtaat tctggaccaa
     5281 ccccataagg aaacagtcgc ggggtggggg gcgggacagg gtacaggcac tggtggtggg
     5341 gatggccatg cgggcggtgt gagagctggg cgggttgacc ggtccgggat gaggtagtgt
     5401 tggacgccgc tcgaggcagc tgcttgcatg tcctttatta atatcagcgg cctaactggc
     5461 gtgagctgac gtatttctcc tcgtgcaacg acaggcagca catggagatg gagaacaagc
     5521 tcgacggcat gtcgggtggc ggtggcggga tgatgggcgg gggcgcggat gtcctgggct
     5581 tgatggtgag caagggcgag gctgtgatca aggagttcat gcgcttcaag gtgcacatgg
     5641 agggctccat gaacgggcac gagttcgaga tcgagggcga gggcgagggt cgcccgtacg
     5701 agggcaccca gacggccaag ctgaaggtga cgaaaggggg ccccctgccg ttctcctggg
     5761 acattctgtc tccccagttc atgtatggca gccgcgcttt catcaagcac ccggcggaca
     5821 tcccggacta ttacaagcag tccttcccgg agggcttcaa gtgggagcgc gtgatgaatt
     5881 tcgaggacgg cggggccgtg acggtcaccc aggacaccag cctggaggac ggcacactga
     5941 tctataaggt gaagctgcgc ggcaccaact tcccgcctga cggcccggtg atgcagaaga
     6001 agacgatggg ctgggaggcc tcgaccgagc ggctctaccc ggaggacggc gtgctgaagg
     6061 gggacatcaa gatggccctc cgcctgaagg atggcgggcg ctacctggcg gacttcaaga
     6121 ctacctacaa ggcaaagaag ccggtgcaga tgcccggcgc ctacaacgtg gaccgcaagc
     6181 tggacatcac ctctcacaac gaggactaca ctgtcgtgga gcagtacgag cgcagcgagg
     6241 gccgccacag caccggtggc atggacgagc tgtacaaggg ggacggcatg tcgggcggcg
     6301 gcggcggcat gatgggcggc ggcgcggatg tgctgggctt gtgagcagca gcggcctgaa
     6361 ggatcggagg agcaaagtgg tggagaggag gatgacttaa gtggaaaggg tacatggagt
     6421 taaagcggtg tacgaggtcc cagcgtgggt agtggtcgcc aggcaaccgc gtgaagggcg
     6481 ttgcgtcact caagttgtgt gcgccgcagc cgaaggcaac gtggacggca cggttcggtg
     6541 aggggttcaa atttcagggg gctttgaggg gttctgtaca tatgtggaat ccgtacaaca
     6601 tgaaacataa cttagtcgag tcgcggagcg accagctccg ctcctgtgga tgtgcttgga
     6661 caaggcgggt tccaggagcc gtttgacgtg cttatttggc gggcgcgtgg cggcgtgggc
     6721 cggcacagca gcgccgcaag ggcgccgtgg tgcgtgccgt gcatgtaagt ccctgatgac
     6781 aactgcgcaa taccacgtgg gctcaagtgt gttcctcgcc tccgcgtcgc gatgccgtgt
     6841 agcagggatg caagcgtggg caagggcggc agcgtgggcc agagcgcgct gcgcgagcac
     6901 ggccaagtgc gcgtgtgtga caaatacgcg gcgaaaggtc tcctgcgtca tcataagtaa
     6961 caaggtcggc ggttgcctca acgcatgttt acgatggccg ttacgaaggg gctctccggt
     7021 tctcagctcg acaggcttca aggcgagtgc tctatagcgg cagatcctgg ggttgtgtgg
     7081 tgcaccagcc gtttaggcat catttcagcc caagcgaagg ctagcggccc tggctgacac
     7141 ggggtgtatg tgtaccgcga cagagggtgg aaactccaat cgagtccgca atcgggatcc
     7201 ttcctgtaga acttgcttat gaaacatatg gcttcatact cacattcgtc atagctcccg
     7261 tcttgcttta tcggcgcgcc cgtctcacgg tcctgtgcgg ggcacacgcc atccgtggtg
     7321 actcaagcag ggaatccagt ttggccccta tgttaggttg atagctagaa gcttatggac
     7381 gctgttgttg gtgggcagat ggcggtggta gctgctgccg gcgtcgctaa gttggagggg
     7441 gccacgactg gtgatgacca gcaggctttg aattcatcgt tcctccagtt cttgaacgat
     7501 gagctagttc tgggctctga ggtgctggat cacaacacgc tggaggcagt ttgccaggtg
     7561 gcccaagcgc caggcagtgg tggcggagcg cagtcgggcc atcgaccggt cgctaagcgg
     7621 acgcttgaag acgcggcctt atcagactcg gacgatgacg atgacggtgg aaagggcgaa
     7681 aagggttcag ggaagcgctc caagggcgag gccaattccg cggcaaccaa aaaggcctgc
     7741 cgcgagaagg cgaggcgcga aaagctaaac gaacggtaag tttatggtga tttgggcggc
     7801 ctcggctctg ccggacggtc cgcacccaaa accccccgct tcaccgcgct gctcccgacc
     7861 ttccgcagct ttctggagct gtcgcggctt gtagaccctg ggagcgagcc gaagacggac
     7921 aagagcacca tcttgggcga tgctatccgc tacgtgcagc aggttactgt ggaaaatcac
     7981 cagctcaagc agctgaacaa gtttctagag gtgggttcta gtgccatcaa tccgccgatg
     8041 cagctgaggc aaacagagac ggggaataga gactcggctg catttagcag caacagcaac
     8101 cgcgtttcgg atctcccgcc cggctctggc acctgggcgg gtctccggga cgcgcgcaac
     8161 gccccggcag ctctcccacc acctgcctcc tcccccaccc catcacccaa cccagcaccc
     8221 aatcccactc aaacccactc aaaccaaacc aacccgccac ccatgcttca ccacgctccg
     8281 caggagcgcg tctgcacgct ggagcgggag cgcggccagc agctgtacca gcacagcctg
     8341 atgctgacgg ggatgggcgg catgggcggc atgcacggcg ccaacggcgg catgatgcag
     8401 gcg
//
