# Supplementary material for: Efficient precision editing of endogenous Chlamydomonas reinhardtii genes with CRISPR-Cas
Source: Cell Rep Methods. 2023 Aug 22;3(8):100562. doi: 10.1016/j.crmeth.2023.100562 (PMC10475843; doi:10.1016/j.crmeth.2023.100562)
Supplement: Data S1. Genomic regions of all mutant lines produced in the scope of this work, as well as vector maps of the plasmids and guide sequences used in the mutagenesis process, related to Figures 1, 2, and 4 [file mmc3.zip › vectors/genomicRegions/mNGi-IFT46-mScarletI.gb]

LOCUS       mNGi-IFT46-mScarletI       13535 bp    DNA     linear   UNA 23-MAR-2023
DEFINITION  .
ACCESSION   urn.local.adrian.30-g24aiqn
VERSION     urn.local.adrian.30-g24aiqn
KEYWORDS    .
SOURCE      
  ORGANISM  .
FEATURES             Location/Qualifiers
     gene            <1..411
                     /standard_name="Cre05.g241638_4532"
     3'UTR           <1..410
                     /standard_name="3'UTR"
     3'UTR           <1..411
                     /standard_name="3'UTR"
     3'UTR           <1..410
                     /standard_name="3'UTR"
     gene            1802..12919
                     /standard_name="Cre05.g241637_4532"
     5'UTR           1802..>2061
                     /standard_name="5'UTR"
     5'UTR           <2062..2107
                     /standard_name="5'UTR"
     CDS             2108..>2111
                     /codon_start=1
                     /standard_name="CDS"
     regulatory      2141..2356
                     /note="Geneious type: promoter"
                     /standard_name="rbcS2-P"
     intron          2365..2509
                     /locus_tag="rbcS2 intron1"
                     /standard_name="rbcS2-i1"
     CDS             2529..2951
                     /standard_name="Blasticidin S Deaminase"
     3'UTR           2967..3200
                     /locus_tag="rbcS2 3' UTR"
                     /standard_name="rbcS2-T"
     regulatory      3214..3464
                     /note="Geneious type: promoter"
                     /standard_name="P-NIT1 promoter core"
     5'UTR           3619..3924
                     /standard_name="5'UTR"
     CDS             join(3925..4024,4105..4376,4636..4905,4971..5036)
                     /codon_start=1
                     /product="unnamed_input_seq"
                     /translation="MVSKGEEDNMASLPATHELHIFGSINGVDFDMVGQGTGNPNDGY
                     EELNLKSTKGDLQFSPWILVPHIGYGFHQYLPYPDGMSPFQAAMVDGSGYQVHRTMQF
                     EDGASLTVNYRYTYEGSHIKGEAQVKGTGFPADGPVMTNSLTAADWCRSKKTYPNDKT
                     IISTFKWSYTTGNGKRYRSTARTTYTFAKPMAANYLKNQPMYVFRKTELKHSKTELNF
                     KEWQKAFTDVMGMDELYK"
                     /standard_name="mNeonGreen"
     intron          4025..4104
                     /standard_name="RPLP1-i1"
     intron          4377..4635
                     /standard_name="TUB2-i1"
     intron          4906..4970
                     /standard_name="RPLP2-i1"
     CDS             <5015..5036
                     /codon_start=2
                     /product="unnamed_input_seq"
                     /translation="GMDELYK"
                     /standard_name="mNeonGreen"
     misc_feature    5037..5054
                     /note="Geneious type: Tag"
                     /standard_name="GS linker"
     CDS             5055..>5058
                     /codon_start=1
                     /standard_name="CDS"
     CDS             <5059..5090
                     /codon_start=3
                     /standard_name="CDS"
     CDS             join(5230..5295,5384..5447,5539..5634,5826..5878,
                     6106..6177,6700..6822,7302..7458,7674..7819,8068..8198,
                     <11463..11476)
                     /codon_start=1
                     /standard_name="CDS"
     CDS             8442..>8468
                     /gene="CHLRE_05g241637v5"
                     /protein_id="PNW83496"
                     /note="transcript_id=PNW83496"
                     /db_xref="Uniprot/SWISSPROT:A2T2X4"
                     /db_xref="RefSeq_peptide:XP_001691140.1"
                     /db_xref="Uniprot/SPTREMBL:A0A2K3DSI4"
                     /db_xref="EMBL:DQ787426"
                     /db_xref="GO:0005515"
                     /db_xref="GO:0005737"
                     /db_xref="GO:0005737"
                     /db_xref="GO:0005813"
                     /db_xref="GO:0005813"
                     /db_xref="GO:0005856"
                     /db_xref="GO:0005929"
                     /db_xref="GO:0005929"
                     /db_xref="GO:0008022"
                     /db_xref="GO:0008022"
                     /db_xref="GO:0015031"
                     /db_xref="GO:0015031"
                     /db_xref="GO:0030992"
                     /db_xref="GO:0030992"
                     /db_xref="GO:0030992"
                     /db_xref="GO:0030992"
                     /db_xref="GO:0031514"
                     /db_xref="GO:0031514"
                     /db_xref="GO:0031514"
                     /db_xref="GO:0031514"
                     /db_xref="GO:0031647"
                     /db_xref="GO:0031647"
                     /db_xref="GO:0035082"
                     /db_xref="GO:0035082"
                     /db_xref="GO:0036064"
                     /db_xref="GO:0042073"
                     /db_xref="GO:0042073"
                     /db_xref="GO:0042073"
                     /db_xref="GO:0042073"
                     /db_xref="GO:0042073"
                     /db_xref="GO:0042995"
                     /db_xref="GO:0044782"
                     /db_xref="GO:0044782"
                     /db_xref="GO:0050821"
                     /db_xref="GO:0050821"
                     /db_xref="GO:0060170"
                     /db_xref="GO:0060170"
                     /db_xref="GO:0060271"
                     /db_xref="GO:0060271"
                     /db_xref="GO:0060271"
                     /db_xref="GO:0060285"
                     /db_xref="GO:0060285"
                     /db_xref="GO:0097546"
                     /db_xref="GO:0097546"
                     /db_xref="GO:1902017"
                     /db_xref="GO:1902017"
                     /db_xref="protein_id:EDO96191.1"
                     /db_xref="protein_id:PNW83496"
                     /db_xref="protein_id:PNW83496.1"
                     /db_xref="Reactome:R-HSA-5620924"
                     /db_xref="STRING:3055.EDO96191"
                     /db_xref="UniParc:UPI0000EFDF87"
                     /db_xref="UniParc:UPI0000EFDF87"
                     /translation="QHMEMENK"
                     /codon_start=2
                     /standard_name="CHLRE 05g241637v5 CDS"
     CDS             <8469..>8529
                     /gene="CHLRE_05g241637v5"
                     /protein_id="PNW83496"
                     /note="transcript_id=PNW83496"
                     /db_xref="Uniprot/SWISSPROT:A2T2X4"
                     /db_xref="RefSeq_peptide:XP_001691140.1"
                     /db_xref="Uniprot/SPTREMBL:A0A2K3DSI4"
                     /db_xref="EMBL:DQ787426"
                     /db_xref="GO:0005515"
                     /db_xref="GO:0005737"
                     /db_xref="GO:0005737"
                     /db_xref="GO:0005813"
                     /db_xref="GO:0005813"
                     /db_xref="GO:0005856"
                     /db_xref="GO:0005929"
                     /db_xref="GO:0005929"
                     /db_xref="GO:0008022"
                     /db_xref="GO:0008022"
                     /db_xref="GO:0015031"
                     /db_xref="GO:0015031"
                     /db_xref="GO:0030992"
                     /db_xref="GO:0030992"
                     /db_xref="GO:0030992"
                     /db_xref="GO:0030992"
                     /db_xref="GO:0031514"
                     /db_xref="GO:0031514"
                     /db_xref="GO:0031514"
                     /db_xref="GO:0031514"
                     /db_xref="GO:0031647"
                     /db_xref="GO:0031647"
                     /db_xref="GO:0035082"
                     /db_xref="GO:0035082"
                     /db_xref="GO:0036064"
                     /db_xref="GO:0042073"
                     /db_xref="GO:0042073"
                     /db_xref="GO:0042073"
                     /db_xref="GO:0042073"
                     /db_xref="GO:0042073"
                     /db_xref="GO:0042995"
                     /db_xref="GO:0044782"
                     /db_xref="GO:0044782"
                     /db_xref="GO:0050821"
                     /db_xref="GO:0050821"
                     /db_xref="GO:0060170"
                     /db_xref="GO:0060170"
                     /db_xref="GO:0060271"
                     /db_xref="GO:0060271"
                     /db_xref="GO:0060271"
                     /db_xref="GO:0060285"
                     /db_xref="GO:0060285"
                     /db_xref="GO:0097546"
                     /db_xref="GO:0097546"
                     /db_xref="GO:1902017"
                     /db_xref="GO:1902017"
                     /db_xref="protein_id:EDO96191.1"
                     /db_xref="protein_id:PNW83496"
                     /db_xref="protein_id:PNW83496.1"
                     /db_xref="Reactome:R-HSA-5620924"
                     /db_xref="STRING:3055.EDO96191"
                     /db_xref="UniParc:UPI0000EFDF87"
                     /db_xref="UniParc:UPI0000EFDF87"
                     /codon_start=2
                     /standard_name="CHLRE 05g241637v5 CDS"
     misc_feature    8530..8547
                     /note="Geneious type: Tag"
                     /standard_name="GS linker"
     CDS             8530..9246
                     /standard_name="GS-mScarlet"
     misc_feature    8548..9243
                     /note="Geneious type: Tag"
                     /standard_name="mScarlet-I"
     gene            <9244..9682
                     /gene="CHLRE_05g241637v5"
                     /locus_tag="IFT46"
                     /note="hypothetical protein"
                     /note="Geneious type: 3'UTR"
                     /standard_name="CHLRE 05g241637v5"
     regulatory      9873..10088
                     /note="Geneious type: promoter"
                     /locus_tag="rbcS2 5'UTR in pMS188"
                     /standard_name="rbcS2-P"
     intron          10097..10241
                     /locus_tag="rbcS2 intron1"
                     /standard_name="rbcS2-i1"
     CDS             10284..11087
                     /locus_tag="aph VIII"
                     /standard_name="aphVIII"
     3'UTR           11166..11399
                     /locus_tag="rbcS2 3' UTR"
                     /standard_name="rbcS2-T"
     3'UTR           11477..12919
                     /standard_name="3'UTR"
     gene            12150..>13535
                     /standard_name="Cre05.g241636_4532"
     5'UTR           12150..12506
                     /standard_name="5'UTR"
     CDS             join(12507..12907,13001..13142,13416..>13535)
                     /codon_start=1
                     /standard_name="CDS"
ORIGIN      
        1 tagagcactt taagaggatc agggggtgtg gttgatggtg caagtggagc ctgggcggct
       61 caatagacgg tagactcctg agattagtga ggaagccagg aaggcgagca attggatcgc
      121 ttaggtaggt tcccgccttg gccgcgcatg gtgcggcaac cgtcacggca gatgttgtta
      181 caacagatgt aggctgtgcg ttagtaggcg tgcgcgtttt atactgggaa gtttggcaaa
      241 cgctgcaggt gtggttcggg attgggattg agtatagggg accgaacata gcgttgggca
      301 gacgtgccgt gtgcgttcgt ccggagaggt gcggaggtgc cgtgagttag cgtcgggtgg
      361 tccaggcact tcttgtgggc acggcttgcg catgtaaagc agggaagagt gcacttgtct
      421 gcattcagcg cgcattgccg gcgaacatcg gaccgacaac ggcggaacgt ccctgcagga
      481 gagctttgaa gatgttcgct gcgatgcttc catagggttc gctgcgatgc ttccatagtg
      541 cacgttgtcg ccgcatacct atacgtcgcc tctagggctc aacccctagc ccgcgagcct
      601 ttgctcgcgt gggggcgcac aacatcttag ttgtcgacct tggctttcgt ttccaaattt
      661 ttgtcgcctg ttccgggcgc ttttatcaga ttggttcaga cagggttggg gttcagacag
      721 gcgctcagcg ccgagctttg ggttcgaagt tccatggcgg cccgcgggcg gctggtcgca
      781 tgagttcttc ggtgttgtgt tgtcagtggt ttctgtgttt gcaggtagtg ggtagccctc
      841 gtggtcgccc ttggcccggc gcaacggctg gcgcatcggt gcctcgcctg tgtgctcctc
      901 ggcgcctttc ctcgtggcgc ccagtcagcc gtcgtctctg tctgcggtct tcctggctct
      961 gcagatttta gccctggggg ttttagctcg cagcatacgg ttcacggacc ggtaggcgcg
     1021 tggtgaccgc agtcgggtag tcccgggttt ggtgtgtgtg tgcacgggcg gctgttgccc
     1081 gggcgcccgg gcgactgttg gctcttctcg tctccgagtg ccgctggggc ttgtgtggag
     1141 ggtcggtctg ggtcgttggt tggacggatg gtgggtggtg cgccctttgc gaggggctgt
     1201 ggtgtgctgt ggcttggtgg tgtttcggct aggcttccgg ttccagttgt gcctcggcac
     1261 agactatcag acatgggcct tcgggccaag acattgcgcg tctctgacgc cagccatcgt
     1321 cttcggacgt gatatttgtg tggtgcttgc gtttgatggg gctgtcggca gaccactggc
     1381 ctgtcgtgcc ttgttttgcg ttggcgctgc cgccaaaaga cctaaacgag atgaggggtg
     1441 ttacgtggcg gtggggcttt ggcgggcttc ggcttggctt cgactcatgc gcgtgatgct
     1501 atgaaggtcg gcagtcaacc agggggtggg tgtttctctc tgggccggag acggtccctc
     1561 gcggcgtggg tacggtgtac ccccgcttgt cggactgtcc cttcaattgt aattcgcatc
     1621 catagggttg cgggatttgg agtcgcctcc gtgtgctcca atgaccaaag agataggaca
     1681 tagaaatgac atgcacagtt gtcgagtagt ttagtcgcca aggtccctcc attacaatca
     1741 gttgcattca acggggaact caaggggaac ctcatggggc caggaggggt gactgcgtgc
     1801 catgccgcaa ttgcaggagg caccgaaccg cagccgatac agagttgtgc agggcaacct
     1861 tgagcttata gatagaaaac atttcaggac gggctctgtt ccccgagttg cgttttcgca
     1921 agacctgctg ttggccgcgg gcccacgagc aattatcaac atataccact tattagatca
     1981 agtattatct acctgaatga cctaggtgca aggggcaggc tgcttgcgtt tgttacgcaa
     2041 gccttggaat ttcctttgtg acctgcccgg cgaggacttg gacctgacat aggagcaagc
     2101 agcagccatg gctagcttaa gatcccatca agcttgcatg ccgggcgcgc cagaaggagc
     2161 gcagccaaac caggatgatg tttgatgggg tatttgagca cttgcaaccc ttatccggaa
     2221 gccccctggc ccacaaaggc taggcgccaa tgcaagcagt tcgcatgcag cccctggagc
     2281 ggtgccctcc tgataaaccg gccagggggc ctatgttctt tactttttta caagagaagt
     2341 cactcaacat cttaaaatgg ccaggtgagt cgacgagcaa gcccggcgga tcaggcagcg
     2401 tgcttgcaga tttgacttgc aacgcccgca ttgtgtcgac gaaggctttt ggctcctctg
     2461 tcgctgtctc aagcagcatc taaccctgcg tcgccgtttc catttgcagc tcgagcgacg
     2521 tcatggccat gaaaaccttc aacatcagcc agcaggacct ggagctggtg gaggtggcca
     2581 ccgagaagat caccatgctg tacgaggaca acaagcacca cgtgggcgcc gccatccgca
     2641 ccaagaccgg cgagatcatc agcgccgtgc acatcgaggc ctacatcggc cgcgtgaccg
     2701 tgtgcgccga ggccatcgcc atcggcagcg ccgtgagcaa cggccagaag gacttcgaca
     2761 ccatcgtggc cgtgcgccac ccctacagcg acgaggtgga ccgcagcatc cgcgtggtga
     2821 gcccctgcgg catgtgccgc gagctgatca gcgactacgc ccccgactgc ttcgtgctga
     2881 tcgagatgaa cggcaagctg gtcaagacca ccatcgagga gctgatcccc ctgaagtaca
     2941 cccgcaacta agctttgaga ccatccccgc tccgtgtaaa tggaggcgct cgttgatctg
     3001 agccttgccc cctgacgaac ggcggtggat ggaagatact gctctcaagt gctgaagcgg
     3061 tagcttagct ccccgtttcg tgctgatcag tctttttcaa cacgtaaaaa gcggaggagt
     3121 tttgcaattt tgttggttgt aacgatcctc cgttgatttt ggcctctttc tccatgggcg
     3181 ggctgggcgt atttgaagcg ggtaccgagc tcgcccgcca gcccccgctc ctctgctgcc
     3241 tctgatgcct catgccaaaa gtcctgacgc ggcgccctca catccccgtc cgggtaatct
     3301 atgagtttcc cttatcgagc atgtacgcga tagtggacgg ggctcagggt ggggggtggg
     3361 tgggtgggag gggcgttcct tcagacaccc tggaggggtg gctagaaaag cggccgcgcg
     3421 ccagaaatgt ctcgctgccc tgtgcaataa gcaccggcta tatttccgtg tgctccaatg
     3481 accaaagaga taggacatag aaatgacatg cacagttgtc gagtagttta gtcgccaagg
     3541 tccctccatt acaatcagtt gcattcaacg gggaactcaa ggggaacctc atggggccag
     3601 gaggggtgac tgcgtgccat gccgcaattg caggaggcac cgaaccgcag ccgatacaga
     3661 gttgtgcagg gcaaccttga gcttatagat agaaaacatt tcaggacggg ctctgttccc
     3721 cgagttgcgt tttcgcaaga cctgctgttg gccgcgggcc cacgagcaat tatcaacata
     3781 taccacttat tagatcaagt attatctacc tgaatgacct aggtgcaagg ggcaggctgc
     3841 ttgcgtttgt tacgcaagcc ttggaatttc ctttgtgacc tgcccggcga ggacttggac
     3901 ctgacatagg agcaagcagc agccatggtc tcgaagggtg aggaggacaa catggcctcc
     3961 ctccctgcga cgcacgagct ccacattttc ggcagcatta acggggtgga cttcgacatg
     4021 gtcggtgcgt cgcgctcgct tacgtcgcta agcagcttgt atcttgtaca ttctatagct
     4081 gacggtcgcc gatttcgttt gcagggcagg gtaccggtaa ccccaacgac ggctacgagg
     4141 agctgaacct caagagcacc aagggtgacc tccagttttc gccgtggatt ctggtccctc
     4201 atatcgggta cgggttccac cagtacctgc cgtaccctga tgggatgtcc ccgttccagg
     4261 ccgccatggt cgacggctcc ggttaccagg tgcatcgcac gatgcagttc gaggacggtg
     4321 ccagcctgac cgtcaactac cggtacacgt acgaggggtc ccatattaag ggcgaggtga
     4381 gttgcctgaa gagttcctgt tggggctgta gcgagccgcg ggcaggttgc tagcgctgat
     4441 gctactgttg tgctagcgca cgacttgtgt tccttggagc gcgcgttttt cggcaccgcc
     4501 ggttcccagc caatgcttga taatgttttt gccgtcatgg tttggtgctt ttgctcagcc
     4561 tgatgtctgc tcctcttcct tgctcggaca tgcgggcgaa tgcctgacct tcttcccttc
     4621 ccttttgctc ctcaggcgca ggtgaagggc acgggttttc ctgcggacgg tccggtgatg
     4681 accaacagcc tcaccgctgc tgattggtgc cggtcgaaga agacgtaccc gaacgacaag
     4741 acgattatta gcaccttcaa gtggagctac accacgggca acggtaagcg gtaccggtcc
     4801 acggcgcgga cgacctacac cttcgctaag cctatggccg ctaactacct gaagaaccag
     4861 cccatgtacg tctttcgcaa gaccgagctg aagcactcca agacggtaag ttatctgctt
     4921 cgctcgcgca tcatttgccg tcggctcagc gtccgcacct ctgaccgcag gagctcaact
     4981 ttaaggagtg gcagaaggct tttaccgacg tgatgggtat ggatgagctg tacaagggga
     5041 gctccagctc gggcatggat gactctatgg actaccctga ccgcgacggg gtgagcgaga
     5101 gcgaggggcc caaccgcgtt gaatgcgact tgcagccggg gctgggaccc gcctttcatg
     5161 ctcccatgca tttgaaagcc acagatgaag tgctttgtat tcagtaatca tgctgtcctc
     5221 tctttacagg acgacctgga ccagttccag ggcaccgcgc gctcgcaggt cgtgcagaac
     5281 cagccgcacg acgaggtatg tgctaatgat ggcatgttta gcttctgtgc atgtgctttg
     5341 tctttggctc gctcatttgc gtgaccacat gtccctctcg caggaggtga acctgagtga
     5401 gtcggagagc ttcgcgggag cggatgagcc tccagctgcg cctagaggta cttgaacgat
     5461 gtcagcgtga ccgtcggcgc cttgcttctg ccgctctgcc aggttccgat ggccgttcct
     5521 ccccaccacc tcccacagat gcgtcgctca tagagtcaca cgacatggac gaggggccag
     5581 ctgctccagc gcggacactc tcaccaacgg gctatgaggc tggaaagcac gcacgtaggt
     5641 ctatgaggcg gaggggtgca cagggtttgg cagtgagggt gtggtttcat ggggtctggg
     5701 gtacacgcca ctgggggccg tgaaaaggac gctttggtga cgtgggcatc aggttctatg
     5761 gcgtgacacg ctgtgccacc agagtttgaa tcgctgcccg acgttgtccg tgccctcccc
     5821 tgcagctggc ggcatcgcca actcggacga ggcaccgccg ggtgcttaca acgcacaggt
     5881 ccgtgggttg cgatgctgtt cgtccagctg cctgggggtt acattcatgg ttaaataaga
     5941 agtgaaggcg tagccagggg ggaatagtgc cgtgagccac aatgcagctc atccggcgca
     6001 tggcgcggtg cgccgagcag gcaccgcatg tgcgatgctt gctaacatgc tcccagctgg
     6061 ccgtccctga tccgacacgc cgtgctgcta tgcccactcg cacaggagta caagcacctg
     6121 aacgtgggcg aggacgtgcg cgagctgttc tcctacatcg gccgctacaa gccgcaggtg
     6181 ggtacagttc tagtagtcta gtgcgaatct gtgaggccgt accggcaggg tcagggcaag
     6241 ggccgctacg agccgcaggc gggtacagct ctacggtagt agtagtccag tgagcagctt
     6301 tgaggtcctg ccgccagagt cagggtcagg acagggccag tgtcagggtt gccgggtgcg
     6361 ggtcaccgag tgagggctgg agcctaagag gcagggcggc gatgtccatt gttgccagca
     6421 gtgtgtgtgt gtgtgtctgc aagaggcgta tgcggtgtgc gagcacaggc aacgcaccca
     6481 tgcgtgcgca gcatcccatg ggaggcgcac agtccatcgc aggggcaccg cgccgccctg
     6541 cctttgaatt gcgggaggtc gcggccaagc cgctcgcgcc ctcgactccc ctcgtcccct
     6601 cgcttacccc tgcccgtcgc ccacacccca tgcccgccta ccctccaacc cctcttgcct
     6661 tccctctccc cttgcgcttt tcttctccca cccgctcaga cggtggagct ggacacgcgc
     6721 atcaagccct tcatccctga ctacatcccc gcggtgggcg gcatcgacga gttcatcaag
     6781 gtgccgcgac ccgacaccaa gcccgactac ctggggctca aggtgcgggg ggaggggggg
     6841 cagcgcggcg cgcgcaaagg gggcgcggga gctgtagaca agggcgggcg gcggcggggt
     6901 tgttgggttg gaggcgacgc aggatatggt gacggcaggg catggagggc tgggcttggc
     6961 gcgcggtagg ggttgcactg gcacacacag gccccgtgcc cccaacacct ctgtgcccgt
     7021 ccttcactga cccgccgcgt gggggggccc ccgagtcctg actgatctcg tcccttgcct
     7081 ggccctgtga cacctgtaat tgctgggctc gggcatgccg tacgacaccc ctgcccgctc
     7141 acggccgcca cgtgctgact tcctagtaca agcaagagca gaggatgtga tgaaaagcaa
     7201 ctttgggatg gcttttatcc cggcccccgt gtctactatg ctactgtacc tggctacgcc
     7261 ttctcttctt aattaattat gaatgtatcc cccgcgtgca ggttctggac gagccggccg
     7321 ccaagcagtc ggaccccacg gtgctgacgc tgcagctgcg gcagctgtcc aaggaggcgc
     7381 cgggcgccaa ggccgacatg gtggggcggc tggagcacac cgacgagaac aaggccaaga
     7441 agatccagca gtggatcggt gggtgcggcg gcggcggcgg cagcggcggc gtggggacag
     7501 aggcattacg ggcagggggg caaggcgatg cggggcaagg atgtgttttg cgtcgggtct
     7561 ttggggtcac tgcttgccga accgtttgtt aagaatccga gcttacaacc aacccgttgg
     7621 aagatggtat tgagagccgt cactcagctt ctgctcctgc tcctgcatcg cagcctccat
     7681 caacgacatc cacaaggcca agccggccgc caccgtcaac tacagcaagc gcatgccaga
     7741 gatcgaggcg ctgatgcagg agtggccgcc ggaggtggag accttcctca agaccatgca
     7801 catgccgtcc ggcgatgtgg tgggactgga tcggcatgct agcgacattt tgcgactatg
     7861 gtagtgcggt tgcgacacgg aagctcagct tgtcgtgtac cacccaccca cctcatctgc
     7921 attgccgcac tcgccatcat caccgccgcc ctgattctcc atccactcgc catcatcctt
     7981 ccttactcag ttttgtcgcg cacacccttg gcgactttcc acccacaccc tgtcacccac
     8041 gccttccgcc ccccccctcc cccgcaggag ctggacatca agacctacgc ccggctggtg
     8101 tgcacgctgc tggacattcc cgtgtacgac gaccccgtgg agagcctgca cgtgctgttc
     8161 acactgtacc tggagttcaa gaacaacccc atcttcaggt gcggggtggg gggtaattct
     8221 ggaccaaccc cataaggaaa cagtcgcggg gtggggggcg ggacagggta caggcactgg
     8281 tggtggggat ggccatgcgg gcggtgtgag agctgggcgg gttgaccggt ccgggatgag
     8341 gtagtgttgg acgccgctcg aggcagctgc ttgcatgtcc tttattaata tcagcggcct
     8401 aactggcgtg agctgacgta tttctcctcg tgcaacgaca ggcagcacat ggagatggag
     8461 aacaagctcg atggcatgtc gggcggcggc ggcggcatga tgggcggcgg cgcggatgtg
     8521 ctgggcttgg ggagctccag ctcgggcatg gtgagcaagg gcgaggctgt gatcaaggag
     8581 ttcatgcgct tcaaggtgca catggagggc tccatgaacg ggcacgagtt cgagatcgag
     8641 ggcgagggcg agggtcgccc gtacgagggc acccagacgg ccaagctgaa ggtgacgaaa
     8701 gggggccccc tgccgttctc ctgggacatt ctgtctcccc agttcatgta tggcagccgc
     8761 gctttcatca agcacccggc ggacatcccg gactattaca agcagtcctt cccggagggc
     8821 ttcaagtggg agcgcgtgat gaatttcgag gacggcgggg ccgtgacggt cacccaggac
     8881 accagcctgg aggacggcac actgatctat aaggtgaagc tgcgcggcac caacttcccg
     8941 cctgacggcc cggtgatgca gaagaagacg atgggctggg aggcctcgac cgagcggctc
     9001 tacccggagg acggcgtgct gaagggggac atcaagatgg ccctccgcct gaaggatggc
     9061 gggcgctacc tggcggactt caagactacc tacaaggcaa agaagccggt gcagatgccc
     9121 ggcgcctaca acgtggaccg caagctggac atcacctctc acaacgagga ctacactgtc
     9181 gtggagcagt acgagcgcag cgagggccgc cacagcaccg gtggcatgga cgagctgtac
     9241 aagtgagcag cagcggcctg aaggatcgga ggagcaaagt ggtggagagg aggatgactt
     9301 aagtggaaag ggtacatgga gttaaagcgg tgtacgaggt cccagcgtgg gtagtggtcg
     9361 ccaggcaacc gcgtgaaggg cgttgcgtca ctcaagttgt gtgcgccgca gccgaaggca
     9421 acgtggacgg cacggttcgg tgaggggttc aaatttcagg gggctttgag gggttctgta
     9481 catatgtgga atccgtacaa catgaaacat aacttagtcg agtcgcggag cgaccagctc
     9541 cgctcctgtg gatgtgcttg gacaaggcgg gttccaggag ccgtttgacg tgcttatttg
     9601 gcgggcgcgt ggcggcgtgg gccggcacag cagcgccgca agggcgccgt ggtgcgtgcc
     9661 gtgcatgtaa gtccctgatg acaactgcgc aataccacgt gggctcaagt gtgttcctcg
     9721 cctccgcgtc gcgatgccgt gtagcaggga tgcaagcgtg ggcaagggcg gcagcgtggg
     9781 ccagagcgcg ctgcgcgagc acggccaagt gcgcgtgtgt gacaaatacg cggcgaaagg
     9841 tctctagctt aagatcccat caagcttgca tgccgggcgc gccagaagga gcgcagccaa
     9901 accaggatga tgtttgatgg ggtatttgag cacttgcaac ccttatccgg aagccccctg
     9961 gcccacaaag gctaggcgcc aatgcaagca gttcgcatgc agcccctgga gcggtgccct
    10021 cctgataaac cggccagggg gcctatgttc tttacttttt tacaagagaa gtcactcaac
    10081 atcttaaaat ggccaggtga gtcgacgagc aagcccggcg gatcaggcag cgtgcttgca
    10141 gatttgactt gcaacgcccg cattgtgtcg acgaaggctt ttggctcctc tgtcgctgtc
    10201 tcaagcagca tctaaccctg cgtcgccgtt tccatttgca ggatggccac tccgccctcc
    10261 ccggtgctga agaatttcga agcatggacg atgcgttgcg tgcactgcgg ggtcggtatc
    10321 ccggttgtga gtgggttgtt gtggaggatg gggcctcggg ggctggtgtt tatcggcttc
    10381 ggggtggtgg gcgggagttg tttgtcaagg tggcagctct gggggccggg gtgggcttgt
    10441 tgggtgaggc tgagcggctg gtgtggttgg cggaggtggg gattcccgta cctcgtgttg
    10501 tggagggtgg tggggacgag agggtcgcct ggttggtcac cgaagcggtt ccggggcgtc
    10561 cggccagtgc gcggtggccg cgggagcagc ggctggacgt ggcggtggcg ctcgcggggc
    10621 tcgctcgttc gctgcacgcg ctggactggg agcggtgtcc gttcgatcgc agtctcgcgg
    10681 tgacggtgcc gcaggcggcc cgtgctgtcg ctgaagggag cgtcgacttg gaggatctgg
    10741 acgaggagcg gaaggggtgg tcgggggagc ggcttctcgc cgagctggag cggactcggc
    10801 ctgcggacga ggatctggcg gtttgccacg gtgacctgtg cccggacaac gtgctgctcg
    10861 accctcgtac ctgcgaggtg accgggctga tcgacgtggg gcgggtcggc cgtgcggacc
    10921 ggcactccga tctcgcgctg gtgctgcgcg agctggccca cgaggaggac ccgtggttcg
    10981 ggccggagtg ttccgcggcg ttcctgcggg agtacgggcg cgggtgggat ggggcggtat
    11041 cggaggaaaa gctggcgttt taccggctgt tggacgagtt cttctgaggg acctgatggt
    11101 gttggtggct gggtagggtt gcgtcgcgtg ggtgacagca cagtgtggac gttgggatcc
    11161 catccccgct ccgtgtaaat ggaggcgctc gttgatctga gccttgcccc ctgacgaacg
    11221 gcggtggatg gaagatactg ctctcaagtg ctgaagcggt agcttagctc cccgtttcgt
    11281 gctgatcagt ctttttcaac acgtaaaaag cggaggagtt ttgcaatttt gttggttgta
    11341 acgatcctcc gttgattttg gcctctttct ccatgggcgg gctgggcgta tttgaagcgg
    11401 gtaccgagct cgggacggca tgtcgggcgg cggcggcggc atgatgggcg gcggcgcgga
    11461 tgtgctgggc ttgtgagcag cagcggcctg aaggatcgga ggagcaaagt ggtggagagg
    11521 aggatgactt aagtggaaag ggtacatgga gttaaagcgg tgtacgaggt cccagcgtgg
    11581 gtagtggtcg ccaggcaacc gcgtgaaggg cgttgcgtca ctcaagttgt gtgcgccgca
    11641 gccgaaggca acgtggacgg cacggttcgg tgaggggttc aaatttcagg gggctttgag
    11701 gggttctgta catatgtgga atccgtacaa catgaaacat aacttagtcg agtcgcggag
    11761 cgaccagctc cgctcctgtg gatgtgcttg gacaaggcgg gttccaggag ccgtttgacg
    11821 tgcttatttg gcgggcgcgt ggcggcgtgg gccggcacag cagcgccgca agggcgccgt
    11881 ggtgcgtgcc gtgcatgtaa gtccctgatg acaactgcgc aataccacgt gggctcaagt
    11941 gtgttcctcg cctccgcgtc gcgatgccgt gtagcaggga tgcaagcgtg ggcaagggcg
    12001 gcagcgtggg ccagagcgcg ctgcgcgagc acggccaagt gcgcgtgtgt gacaaatacg
    12061 cggcgaaagg tctcctgcgt catcataagt aacaaggtcg gcggttgcct caacgcatgt
    12121 ttacgatggc cgttacgaag gggctctccg gttctcagct cgacaggctt caaggcgagt
    12181 gctctatagc ggcagatcct ggggttgtgt ggtgcaccag ccgtttaggc atcatttcag
    12241 cccaagcgaa ggctagcggc cctggctgac acggggtgta tgtgtaccgc gacagagggt
    12301 ggaaactcca atcgagtccg caatcgggat ccttcctgta gaacttgctt atgaaacata
    12361 tggcttcata ctcacattcg tcatagctcc cgtcttgctt tatcggcgcg cccgtctcac
    12421 ggtcctgtgc ggggcacacg ccatccgtgg tgactcaagc agggaatcca gtttggcccc
    12481 tatgttaggt tgatagctag aagcttatgg acgctgttgt tggtgggcag atggcggtgg
    12541 tagctgctgc cggcgtcgct aagttggagg gggccacgac tggtgatgac cagcaggctt
    12601 tgaattcatc gttcctccag ttcttgaacg atgagctagt tctgggctct gaggtgctgg
    12661 atcacaacac gctggaggca gtttgccagg tggcccaagc gccaggcagt ggtggcggag
    12721 cgcagtcggg ccatcgaccg gtcgctaagc ggacgcttga agacgcggcc ttatcagact
    12781 cggacgatga cgatgacggt ggaaagggcg aaaagggttc agggaagcgc tccaagggcg
    12841 aggccaattc cgcggcaacc aaaaaggcct gccgcgagaa ggcgaggcgc gaaaagctaa
    12901 acgaacggta agtttatggt gatttgggcg gcctcggctc tgccggacgg tccgcaccca
    12961 aaaccccccg cttcaccgcg ctgctcccga ccttccgcag ctttctggag ctgtcgcggc
    13021 ttgtagaccc tgggagcgag ccgaagacgg acaagagcac catcttgggc gatgctatcc
    13081 gctacgtgca gcaggttact gtggaaaatc accagctcaa gcagctgaac aagtttctag
    13141 aggtgggttc tagtgccatc aatccgccga tgcagctgag gcaaacagag acggggaata
    13201 gagactcggc tgcatttagc agcaacagca accgcgtttc ggatctcccg cccggctctg
    13261 gcacctgggc gggtctccgg gacgcgcgca acgccccggc agctctccca ccacctgcct
    13321 cctcccccac cccatcaccc aacccagcac ccaatcccac tcaaacccac tcaaaccaaa
    13381 ccaacccgcc acccatgctt caccacgctc cgcaggagcg cgtctgcacg ctggagcggg
    13441 agcgcggcca gcagctgtac cagcacagcc tgatgctgac ggggatgggc ggcatgggcg
    13501 gcatgcacgg cgccaacggc ggcatgatgc aggcg
//
