# Supplementary material for: Efficient precision editing of endogenous Chlamydomonas reinhardtii genes with CRISPR-Cas
Source: Cell Rep Methods. 2023 Aug 22;3(8):100562. doi: 10.1016/j.crmeth.2023.100562 (PMC10475843; doi:10.1016/j.crmeth.2023.100562)
Supplement: Data S1. Genomic regions of all mutant lines produced in the scope of this work, as well as vector maps of the plasmids and guide sequences used in the mutagenesis process, related to Figures 1, 2, and 4 [file mmc3.zip › vectors/genomicRegions/mNGi-TUA1.gb]

LOCUS       mNGi-TUA1__publication        4254 bp    DNA     linear   UNA 23-MAR-2023
DEFINITION  Endogenous mNeonGreen tag with introns at the n-ter of
            alpha-tubulin 1.
ACCESSION   urn.local.adrian.2p-g249r2l
VERSION     urn.local.adrian.2p-g249r2l
KEYWORDS    .
SOURCE      
  ORGANISM  .
FEATURES             Location/Qualifiers
     gene            complement(<1..259)
                     /standard_name="Cre03.g190900_4532"
     5'UTR           complement(<1..259)
                     /standard_name="5'UTR"
     gene            364..3832
                     /standard_name="Cre03.g190950_4532"
     5'UTR           364..>428
                     /standard_name="5'UTR"
     5'UTR           367..>428
                     /standard_name="5'UTR"
     5'UTR           367..1964
                     /standard_name="5'UTR"
     5'UTR           <429..>478
                     /standard_name="5'UTR"
     misc_feature    479..1655
                     /note="Geneious type: Editing History Replacement"
                     /standard_name="ATTTTCTCCGTCTCCTCCCTTCGCAACCATGCGTGAGGTCAT
                     CTCCATCCACATCGGCCAGGCC"
     5'UTR           <479..507
                     /standard_name="5'UTR"
     CDS             join(508..607,688..959,1219..1488,1554..1619)
                     /codon_start=1
                     /product="unnamed_input_seq"
                     /translation="MVSKGEEDNMASLPATHELHIFGSINGVDFDMVGQGTGNPNDGY
                     EELNLKSTKGDLQFSPWILVPHIGYGFHQYLPYPDGMSPFQAAMVDGSGYQVHRTMQF
                     EDGASLTVNYRYTYEGSHIKGEAQVKGTGFPADGPVMTNSLTAADWCRSKKTYPNDKT
                     IISTFKWSYTTGNGKRYRSTARTTYTFAKPMAANYLKNQPMYVFRKTELKHSKTELNF
                     KEWQKAFTDVMGMDELYK"
                     /standard_name="mNeonGreen"
     intron          608..687
                     /standard_name="RPLP1-i1"
     intron          960..1218
                     /standard_name="TUB2-i1"
     intron          1489..1553
                     /standard_name="RPLP2-i1"
     CDS             1620..>1659
                     /codon_start=1
                     /standard_name="CDS"
     CDS             <1660..1664
                     /codon_start=3
                     /standard_name="CDS"
     5'UTR           <1660..1668
                     /standard_name="5'UTR"
     CDS             join(1905..2127,2325..3412)
                     /codon_start=1
                     /standard_name="CDS"
     CDS             join(1965..2127,2325..3412)
                     /codon_start=1
                     /standard_name="CDS"
     3'UTR           3413..3832
                     /standard_name="3'UTR"
     3'UTR           join(3413..3481,3588..3727)
                     /standard_name="3'UTR"
     3'UTR           3413..3728
                     /standard_name="3'UTR"
     3'UTR           join(3413..3564,3681..3830)
                     /standard_name="3'UTR"
     5'UTR           4073..4122
                     /standard_name="5'UTR"
     gene            4073..>4254
                     /standard_name="Cre03.g800356_4532"
     CDS             4123..>4254
                     /codon_start=1
                     /standard_name="CDS"
ORIGIN      
        1 tcaggggaag aggaagggtt gggctgcagc gagtgcaaac ccttccactg ccaagcgcgc
       61 gattatcata gacttcacgc agctaagatc tcatacagat gagctaacaa cctcgagtga
      121 cctgcgtcct gcttaacggg tcggctcaag ctcatttgca catttgctgg tccaaacgag
      181 cgccagtcca caccgccaaa ccctgccgcg cccagcagcc caccagccca gcaataagca
      241 ggccaattac gtcagcacgg aatgcatcac gcctgcaagc gcgctcgaag gctcgaagtc
      301 ggcatcgtac agccccattc cggggcgggg gagtgcttat aagcaacggc gcccgatttg
      361 ccaggcattc acagctctgc ttttactccc cttaacctta cattatcatc ccagttggga
      421 cgcgggtcat tacccctcgc gaacccagcg taggaaaagc tcccttctcc ttcccctgtc
      481 tcttctccgt ctcctccctt cgcaaccatg gtctcgaagg gtgaggagga caacatggcc
      541 tccctccctg cgacgcacga gctccacatt ttcggcagca ttaacggggt ggacttcgac
      601 atggtcggtg cgtcgcgctc gcttacgtcg ctaagcagct tgtatcttgt acattctata
      661 gctgacggtc gccgatttcg tttgcagggc agggtaccgg taaccccaac gacggctacg
      721 aggagctgaa cctcaagagc accaagggtg acctccagtt ttcgccgtgg attctggtcc
      781 ctcatatcgg gtacgggttc caccagtacc tgccgtaccc tgatgggatg tccccgttcc
      841 aggccgccat ggtcgacggc tccggttacc aggtgcatcg cacgatgcag ttcgaggacg
      901 gtgccagcct gaccgtcaac taccggtaca cgtacgaggg gtcccatatt aagggcgagg
      961 tgagttgcct gaagagttcc tgttggggct gtagcgagcc gcgggcaggt tgctagcgct
     1021 gatgctactg ttgtgctagc gcacgacttg tgttccttgg agcgcgcgtt tttcggcacc
     1081 gccggttccc agccaatgct tgataatgtt tttgccgtca tggtttggtg cttttgctca
     1141 gcctgatgtc tgctcctctt ccttgctcgg acatgcgggc gaatgcctga ccttcttccc
     1201 ttcccttttg ctcctcaggc gcaggtgaag ggcacgggtt ttcctgcgga cggtccggtg
     1261 atgaccaaca gcctcaccgc tgctgattgg tgccggtcga agaagacgta cccgaacgac
     1321 aagacgatta ttagcacctt caagtggagc tacaccacgg gcaacggtaa gcggtaccgg
     1381 tccacggcgc ggacgaccta caccttcgct aagcctatgg ccgctaacta cctgaagaac
     1441 cagcccatgt acgtctttcg caagaccgag ctgaagcact ccaagacggt aagttatctg
     1501 cttcgctcgc gcatcatttg ccgtcggctc agcgtccgca cctctgaccg caggagctca
     1561 actttaagga gtggcagaag gcttttaccg acgtgatggg tatggatgag ctgtacaaga
     1621 tgcgtgaggt catctccatc cacatcggcc aggcgggtat ccaggtcagt tgacagagcg
     1681 agagcgcgct gggacgtcgt tgccgagttt gaatcgcctt gcctcccccc cgcggcctcc
     1741 agctgtgtcc gattagcctt gctactttgc tgcttgctgt ggccatgagt tgcttctttc
     1801 aagcgcttgt gccaagtcgc ggcgagctac acccccccgc gttcaaactt cgaggatctt
     1861 ggcgctgaca ttgctcgctc ccgcttcctc ccttgcccgg acaggtgggc aatgcctgct
     1921 gggagctcta ctgcctggag cacggcatcc agcccgatgg ccagatgccc tccgacaaga
     1981 ccattggcgg tggcgacgat gccttcaaca ccttcttctc ggagaccggt gccggcaagc
     2041 acgtgccccg ctgcatcttc ctggacctgg agcccaccgt ggtggatgag gtccgcaccg
     2101 gcacctaccg ccagctgttc caccccggtg agtgacgcca attccacatg tcacgcgacg
     2161 tcgagcttct gttgagcagc tggcccattg ttaaatgtgc atgcttaggc gctcgacagc
     2221 caaatgccca tgggcgtgca tatcttacag cccagttttc gtacccttga ctgcgtttcc
     2281 tcgtctcgct cttaacattg cctttacccc cttcccgccc acagagcagc tgatctccgg
     2341 caaggaggat gccgccaaca acttcgcccg cggccactac accatcggca aggagattgt
     2401 cgacctggcc ctggaccgca tccgcaagct ggccgacaac tgcaccggtc tgcagggctt
     2461 cctggtcttc aacgccgtcg gcggtggcac cggttccggc ctgggctctc tgctactgga
     2521 gcgcctgtcg gtcgactacg gcaagaagtc caagctgggc ttcaccgtct acccctcgcc
     2581 ccaggtgtcg accgccgtcg tcgagcccta caactcggtg ctgtccaccc actccctgct
     2641 ggagcacacc gatgtcgccg tgatgctcga caacgaggcc atctacgaca tttgccgccg
     2701 ctccctggac attgagcgcc ccacctacac caacctgaac cgcctgatcg cccaggtcat
     2761 ctcgtcgctg accgcctcgc ttcgctttga cggtgccctg aacgtggata tcactgagtt
     2821 ccagaccaac ctggtgccct acccccgcat ccacttcatg ctcagctcgt acgcgcccat
     2881 catctcggcc gagaaggcgt accacgagca gctgtcggtg gccgagatca ccaacgccgc
     2941 cttcgagccc gcctcgatga tggtcaagtg cgacccccgc cacggcaagt acatggcctg
     3001 ctgcctgatg taccgcggtg acgtcgtgcc caaggacgtt aacgcgtccg tggccaccat
     3061 caagaccaag cgcaccatcc agttcgtcga ctggtgcccc accggcttca agtgcggtat
     3121 caactaccag ccccccaccg tcgtgcccgg cggtgacctg gccaaggtgc agcgcgccgt
     3181 gtgcatgatc tccaacagca ctgctatcgg cgagatcttc agccgcctgg accacaagtt
     3241 cgacctgatg tacgccaagc gtgccttcgt gcactggtac gtcggtgagg gtatggagga
     3301 gggtgagttc tccgaggccc gcgaggacct ggctgccctg gagaaggact tcgaggaggt
     3361 cggcgccgag tccgccgagg gcgctggcga gggcgagggt gaggagtact agactcctgg
     3421 catggcatca gggtagcagc aagtgtagtg ctttgctgtt tgcccgtcaa gatgaacagc
     3481 ggttgctagg ttgtggatcg aaggatctag ctaatgacgt tgcatcgtta gcgtggacgg
     3541 gcacccgtgc atgagtctga acacatactt gctgcctgaa caaacagcag tggctgctag
     3601 cttacaagtg gacagaaggg tctagctagt gacgtgacat gcgcaagcgt gtgcggacac
     3661 ccgtgcatga gtctgaacac ttggctgctg cccaccggaa caatggtgct gtaatggact
     3721 tggaagtctt gcgattggtt cctcgcccaa aaggttctgg gacaaccgta gtgccgatgg
     3781 ggactgggag tcatgcacag cttgatttgt cagcctgtaa catgctggcc agagtgcgga
     3841 ggtaccgtgc acgtcgggtt gctggtagac ccgcggagtc ctctccttga aagatgccgt
     3901 gaaagcttag gccaaacaga ctgcaatcca cgcgggcggg gcctcgccct cgccaacctg
     3961 ccttgaaccc tgtcccatca cacatccacg cggggctgga cacgttgcgt gccgcaatac
     4021 acaatctgtt cgcacgcttg ctttccacgc cgcatgaacc taccccagct ttacatttta
     4081 tctacatgaa aatccatgcg tcaaattgct taagttccag cgatgctatt tctcgctgag
     4141 tgggcgtgca ctgcttcggc tcgtcgcctt attccatcac atcagttgac tggcagcata
     4201 atatgtgggc cacgtcatca ttatgaccta gcaaaacatg tatcgattgt gcta
//
