# Supplementary material for: Efficient precision editing of endogenous Chlamydomonas reinhardtii genes with CRISPR-Cas
Source: Cell Rep Methods. 2023 Aug 22;3(8):100562. doi: 10.1016/j.crmeth.2023.100562 (PMC10475843; doi:10.1016/j.crmeth.2023.100562)
Supplement: Data S1. Genomic regions of all mutant lines produced in the scope of this work, as well as vector maps of the plasmids and guide sequences used in the mutagenesis process, related to Figures 1, 2, and 4 [file mmc3.zip › vectors/oligos/guide_rnas.gb]

LOCUS       crDRC4-1                  23 bp    DNA     linear   UNA 25-OCT-2022
DEFINITION  .
ACCESSION   urn.local...1h-g297rjd
VERSION     urn.local...1h-g297rjd
KEYWORDS    .
SOURCE      
  ORGANISM  .
FEATURES             Location/Qualifiers
     misc_feature    1..23
                     /note="Geneious type: crRNAs"
                     /standard_name="crDRC4-1"
ORIGIN      
        1 caacatcacg acgttgaagt cgg
//
LOCUS       crFAP256-1                23 bp    DNA     linear   UNA 24-MAR-2023
DEFINITION  Chlamydomonas reinhardtii chromosome 10
            Chlamydomonas_reinhardtii_v5.5 full sequence 1..6576019 reannotated
            via EnsEMBL.
ACCESSION   urn.local...1l-g297vqi
VERSION     urn.local...1l-g297vqi
KEYWORDS    .
SOURCE      Chlamydomonas reinhardtii (chlamy)
  ORGANISM  Chlamydomonas reinhardtii
            Eukaryota; Viridiplantae; Chlorophyta; Chlorophyceae;
            Chlamydomonadales; Chlamydomonadaceae.
FEATURES             Location/Qualifiers
     misc_feature    <1..>23
                     /note="contig ABCN02000807.1 1..143234(1)"
                     /standard_name="contig ABCN02000807.1 1..143234(1)"
     source          <1..>23
                     /organism="Chlamydomonas reinhardtii"
                     /db_xref="taxon:3055"
     gene            <1..>23
                     /gene="CHLRE_10g431150v5"
                     /note="hypothetical protein"
                     /gene="FAP256"
                     /standard_name="CHLRE 10g431150v5 gene"
     mRNA            <1..>23
                     /gene="CHLRE_10g431150v5"
                     /standard_name="PNW77316"
     CDS             <1..>23
                     /gene="CHLRE_10g431150v5"
                     /protein_id="PNW77316"
                     /note="transcript_id=PNW77316"
                     /db_xref="RefSeq_peptide:XP_001702680.1"
                     /db_xref="RefSeq_dna:XM_001702452.1"
                     /db_xref="RefSeq_dna:XM_001702628.1"
                     /db_xref="Uniprot/SPTREMBL:A0A2K3D9W0"
                     /db_xref="Uniprot/SPTREMBL:A8IBC1"
                     /db_xref="GO:0003777"
                     /db_xref="GO:0003777"
                     /db_xref="GO:0003777"
                     /db_xref="GO:0005488"
                     /db_xref="GO:0005515"
                     /db_xref="GO:0005871"
                     /db_xref="GO:0005871"
                     /db_xref="GO:0005871"
                     /db_xref="GO:0005929"
                     /db_xref="GO:0031514"
                     /db_xref="protein_id:PNW77316"
                     /db_xref="protein_id:PNW77316.1"
                     /db_xref="Reactome:R-HSA-2132295"
                     /db_xref="Reactome:R-HSA-5625970"
                     /db_xref="Reactome:R-HSA-6811434"
                     /db_xref="Reactome:R-HSA-983189"
                     /db_xref="UniParc:UPI000CCD4799"
                     /db_xref="UniParc:UPI000CCD4799"
                     /translation="MKASGGPQKLRFTIHACSGEDTDYPVRELLYHSPQTRGWQSPRF
                     CKYPQEIVLRLEQTCKVQQIQILAHEYKIATRVEVFVGAPQNPLDTDPNNCIFKRLGY
                     LSFDSNERSNHQARELKSVHVNVQAFLIRLLIHRCHVNKLNIYNQVGIIALNLIGERV
                     APAPEGPHGFLQLHPNIPTAQPYYNAAAADVADINLDLHVDTVTAVKIRELARQKDEA
                     VAREDYDTAKMLKASIERLKVVGQKIAQLEARKRAAVEKEDYDTAKVIKADIDKLRAA
                     GEGAAMAAGAVANASKNPDEIFNRVLGKKGSVGPGGGNQPMLQLPYDDQPVGGRPGSG
                     APPRPGSGAPPSARGGGSGPTSPQGNFPGGPTVEEPDEEYHAGPQTFQSQASGNSRHQ
                     AYDERPAMGRGRYTPSEEQMAAVSAARKAPVHQAEDDGVSAPAGWPGDLPAPEQLAGA
                     IAKDAEALGDMAGEYVARAFFSKNWQLRDAAVAYLTKEVSSGGMEGKREAFRTLVGVV
                     RRGMKDKVANVYLSCLALLPALVDSGLGGGGREIEGMSEQLLPALVEKLGDNNARLRE
                     ASKESIMFLAGIKDAALPAHTSIFVKPIKNQTAWRPVLGILQLLRDLVPLVGVSKAGD
                     GFDLAELMEFVGKAYNSPNADVRSEAVRVTKEVHDLVGPAIRKCMPKDINPKIKEQVD
                     AVLGGGDAPAAAAPPPAAAPRAAPARAPAAAAAKPPAGRGGGAPKPAGKAPPPPPPPP
                     PPAPDDPAAFEAELASREDQLGPAHPDVAEACSNLAILYNQKGEYDKALPLYERALKI
                     YEKHFGKDHPEVAHTLTDLAVLHLEQGREEVGRPLLERALLIQEKALGPDHPDVLAIK
                     DVLNSD"
                     /standard_name="CHLRE 10g431150v5 CDS"
     exon            <1..>23
                     /note="exon_id=PNW77316-17"
                     /standard_name="exon id=PNW77316-17"
     misc_feature    complement(<1..5)
                     /note="Geneious type: CRISPR"
                     /standard_name="CRISPR guide 42"
     misc_feature    <1..8
                     /note="Geneious type: CRISPR"
                     /standard_name="CRISPR guide 24"
     misc_feature    complement(<1..8)
                     /note="Geneious type: CRISPR"
                     /standard_name="CRISPR guide 41"
     misc_feature    complement(<1..9)
                     /note="Geneious type: CRISPR"
                     /standard_name="CRISPR guide 40"
     misc_feature    complement(<1..22)
                     /note="Geneious type: CRISPR"
                     /standard_name="CRISPR guide 39"
     misc_feature    1..23
                     /note="Geneious type: crRNAs"
                     /standard_name="crFAP256_cter_ki"
     misc_feature    1..23
                     /note="Geneious type: CRISPR"
                     /standard_name="CRISPR guide 25"
     misc_feature    21..>23
                     /note="Geneious type: CRISPR"
                     /standard_name="CRISPR guide 26"
ORIGIN      
        1 catcaaggac gtgctcaact cgg
//
LOCUS       crIFT46-1                 23 bp    DNA     linear   UNA 24-MAR-2023
DEFINITION  .
ACCESSION   urn.local...11-g297leq
VERSION     urn.local...11-g297leq
KEYWORDS    .
SOURCE      
  ORGANISM  .
FEATURES             Location/Qualifiers
     mRNA            <1..>23
                     /standard_name="Cre05.g241637_4532.1"
     gene            <1..>23
                     /standard_name="Cre05.g241637_4532"
     misc_feature    1..23
                     /note="Geneious type: crRNAs"
                     /standard_name="crIFT46-1"
ORIGIN      
        1 gagatggaga acaagctgga cgg
//
LOCUS       crIFT46-2                 23 bp    DNA     linear   UNA 24-MAR-2023
DEFINITION  .
ACCESSION   urn.local...12-g297leq
VERSION     urn.local...12-g297leq
KEYWORDS    .
SOURCE      
  ORGANISM  .
FEATURES             Location/Qualifiers
     mRNA            complement(<1..>23)
                     /standard_name="Cre05.g241637_4532.1"
     gene            complement(<1..>23)
                     /standard_name="Cre05.g241637_4532"
     misc_feature    1..23
                     /note="Geneious type: crRNAs"
                     /standard_name="crIFT46-2"
ORIGIN      
        1 gtagtccata gagtcatcca tgg
//
LOCUS       crIFT140-2                23 bp    DNA     linear   UNA 24-MAR-2023
DEFINITION  Chlamydomonas reinhardtii chromosome 8
            Chlamydomonas_reinhardtii_v5.5 full sequence 1..5033832 reannotated
            via EnsEMBL.
ACCESSION   urn.local...p-g297gw7
VERSION     urn.local...p-g297gw7
KEYWORDS    .
SOURCE      Chlamydomonas reinhardtii (chlamy)
  ORGANISM  Chlamydomonas reinhardtii
            Eukaryota; Viridiplantae; Chlorophyta; Chlorophyceae;
            Chlamydomonadales; Chlamydomonadaceae.
FEATURES             Location/Qualifiers
     misc_feature    1..23
                     /note="Geneious type: crRNAs"
                     /standard_name="crIFT140-2"
ORIGIN      
        1 ccactttgtt ttcggcagcg cgg
//
LOCUS       crTUA1-1                  23 bp    DNA     linear   UNA 24-MAR-2023
DEFINITION  .
ACCESSION   urn.local...19-g297pc8
VERSION     urn.local...19-g297pc8
KEYWORDS    .
SOURCE      
  ORGANISM  .
FEATURES             Location/Qualifiers
     gene            complement(<1..>23)
                     /standard_name="Cre03.g190950_4532"
     mRNA            complement(<1..>23)
                     /standard_name="Cre03.g190950_4532.2"
     mRNA            complement(<1..>23)
                     /standard_name="Cre03.g190950_4532.1"
     mRNA            complement(<1..>23)
                     /standard_name="Cre03.g190950_4532.3"
     mRNA            complement(<1..>23)
                     /standard_name="Cre03.g190950_4532.4"
     misc_feature    1..23
                     /note="Geneious type: crRNAs"
                     /standard_name="crTUA1-1"
ORIGIN      
        1 gaggagacgg agaaaatcag ggg
//
LOCUS       crTUA1-2                  23 bp    DNA     linear   UNA 24-MAR-2023
DEFINITION  .
ACCESSION   urn.local...1a-g297pc8
VERSION     urn.local...1a-g297pc8
KEYWORDS    .
SOURCE      
  ORGANISM  .
FEATURES             Location/Qualifiers
     gene            complement(<1..>23)
                     /standard_name="Cre03.g190950_4532"
     mRNA            complement(<1..>23)
                     /standard_name="Cre03.g190950_4532.2"
     mRNA            complement(<1..>23)
                     /standard_name="Cre03.g190950_4532.1"
     mRNA            complement(<1..>23)
                     /standard_name="Cre03.g190950_4532.3"
     mRNA            complement(<1..>23)
                     /standard_name="Cre03.g190950_4532.4"
     misc_feature    1..23
                     /note="Geneious type: crRNAs"
                     /standard_name="crTUA1-2"
ORIGIN      
        1 ctgtcaactg acctggatac cgg
//
LOCUS       FMG1B-4                   23 bp    DNA     linear   UNA 24-MAR-2023
DEFINITION  Chlamydomonas reinhardtii chromosome 9
            Chlamydomonas_reinhardtii_v5.5 full sequence 1..7956127 reannotated
            via EnsEMBL.
ACCESSION   urn.local...k-g297dvh
VERSION     urn.local...k-g297dvh
KEYWORDS    .
SOURCE      Chlamydomonas reinhardtii (chlamy)
  ORGANISM  Chlamydomonas reinhardtii
            Eukaryota; Viridiplantae; Chlorophyta; Chlorophyceae;
            Chlamydomonadales; Chlamydomonadaceae.
FEATURES             Location/Qualifiers
     misc_feature    1..23
                     /note="Geneious type: crRNAs"
                     /standard_name="FMG1B-4"
ORIGIN      
        1 gtttaacacg ccttattagg cgg
//
