# Supplementary material for: Efficient precision editing of endogenous Chlamydomonas reinhardtii genes with CRISPR-Cas
Source: Cell Rep Methods. 2023 Aug 22;3(8):100562. doi: 10.1016/j.crmeth.2023.100562 (PMC10475843; doi:10.1016/j.crmeth.2023.100562)
Supplement: Data S1. Genomic regions of all mutant lines produced in the scope of this work, as well as vector maps of the plasmids and guide sequences used in the mutagenesis process, related to Figures 1, 2, and 4 [file mmc3.zip › vectors/oligos/primers.fasta]

>crFAP256_cter_ki_F
AAATGCCCATCTTTCCGGCT
>crFAP256_cTer_R
CAACACAAGTGCTGCCAGC
>crFMG1B_cTer_F
CACCCTCATCGTGGTGTTCA
>crIFT46_nTer_1F
TCCGTGTGCTCCAATGACCA
>crIFT46_nTer_1R
GCATGAAAGGCGGGTCCC
>crIFT46-cTer_1R
CGCACACAACTTGAGTGACG
>crIFT46-cTer-ki
CCGGGATGAGGTAGTGTTGG
>crIFT140-ko1_1F
CCGAGGTGTACAAGGTGACC
>crIFT140-ko1_1R
TGATTGCGTCCCATTGTCCA
>crmApple_F
TTCATGTACGGCAGCAAGGT
>crmApple_R
CGCTCATACTGCTCCACGAT
>crmNG_1F
AAGACCGAGCTGAAGCACTC
>crmNG_2R
GGTGCTCTTGAGGTTCAGCT
>crmScarletI_1R
CCCTCCATGTGCACCTTGAA
>crMTM_q_1F
TGCTAGCTCAATCTGACTGAAGGT
>crMTM_q_1R
GGGACATGGTGCTCGGGG
>crMTP_q_1F
AGTATCACAGTACGGAATGCCC
>crMTP_q_1R
TCATTGTTTGCTAGGGGTGC
>crRBCS2_1R
AAAGAACATAGGCCCCCTGG
>crRBCS2T_1F
ATCCCCGCTCCGTGTAAATG
>crTUA1_1F
GGGCGGGGGAGTGCTTATAA
>crTUA1_1R
GGGGAGGCAAGGCGATTCAA
>IC_1F
GACCTCCACTTTCAGCGACA
>IC_1R
CACTCATTAGGCACCCCAGG
>IFT46-10
TACGCCTCTTGCAGACACAC
>MTM3F
CGACGACTTGGCATCGACAGGTGG
>MTM3R
CTCGGCCAGAACCTTTCATAGGGTGG
>MTP2F
GCTGGCATTCCTGTATCCTTGACGC
>MTP2R
GCGGCGTAACATAAAGGAGGGTCG
>pMN24f_E1_3F
CAGCCGCTATAGAAGTCGCA
