# Supplementary material for: Efficient precision editing of endogenous Chlamydomonas reinhardtii genes with CRISPR-Cas
Source: Cell Rep Methods. 2023 Aug 22;3(8):100562. doi: 10.1016/j.crmeth.2023.100562 (PMC10475843; doi:10.1016/j.crmeth.2023.100562)
Supplement: Data S1. Genomic regions of all mutant lines produced in the scope of this work, as well as vector maps of the plasmids and guide sequences used in the mutagenesis process, related to Figures 1, 2, and 4 [file mmc3.zip › vectors/oligos/primers.gb]

LOCUS       crFAP256_cter_ki_F          20 bp    DNA     linear   UNA 24-MAR-2023
DEFINITION  FAP256 c-terminal.
ACCESSION   urn.local...2q-g29849j
VERSION     urn.local...2q-g29849j
KEYWORDS    .
SOURCE      Chlamydomonas reinhardtii (chlamy)
  ORGANISM  Chlamydomonas reinhardtii
            Eukaryota; Viridiplantae; Chlorophyta; Chlorophyceae;
            Chlamydomonadales; Chlamydomonadaceae.
FEATURES             Location/Qualifiers
     primer_bind     1..20
                     /standard_name="Binding Region"
ORIGIN      
        1 aaatgcccat ctttccggct
//
LOCUS       crFAP256_cTer_R           19 bp    DNA     linear   UNA 24-MAR-2023
DEFINITION  FAP256 c-terminal.
ACCESSION   urn.local...72-g29bsbb
VERSION     urn.local...72-g29bsbb
KEYWORDS    .
SOURCE      Chlamydomonas reinhardtii (chlamy)
  ORGANISM  Chlamydomonas reinhardtii
            Eukaryota; Viridiplantae; Chlorophyta; Chlorophyceae;
            Chlamydomonadales; Chlamydomonadaceae.
FEATURES             Location/Qualifiers
     primer_bind     1..19
                     /standard_name="Binding Region"
ORIGIN      
        1 caacacaagt gctgccagc
//
LOCUS       crFMG1B_cTer_F            20 bp    DNA     linear   UNA 24-MAR-2023
DEFINITION  FMG1-B c-terminal.
ACCESSION   urn.local...34-g298fag
VERSION     urn.local...34-g298fag
KEYWORDS    .
SOURCE      Chlamydomonas reinhardtii (chlamy)
  ORGANISM  Chlamydomonas reinhardtii
            Eukaryota; Viridiplantae; Chlorophyta; Chlorophyceae;
            Chlamydomonadales; Chlamydomonadaceae.
FEATURES             Location/Qualifiers
     primer_bind     1..20
                     /standard_name="Binding Region"
ORIGIN      
        1 caccctcatc gtggtgttca
//
LOCUS       crIFT46_nTer_1F           20 bp    DNA     linear   UNA 24-MAR-2023
DEFINITION  IFT46 n-terminal.
ACCESSION   urn.local...4i-g299lh6
VERSION     urn.local...4i-g299lh6
KEYWORDS    .
SOURCE      
  ORGANISM  .
FEATURES             Location/Qualifiers
     primer_bind     1..20
                     /standard_name="Binding Region"
ORIGIN      
        1 tccgtgtgct ccaatgacca
//
LOCUS       crIFT46_nTer_1R           18 bp    DNA     linear   UNA 24-MAR-2023
DEFINITION  IFT46 n-terminal.
ACCESSION   urn.local...4j-g299lh6
VERSION     urn.local...4j-g299lh6
KEYWORDS    .
SOURCE      
  ORGANISM  .
FEATURES             Location/Qualifiers
     primer_bind     1..18
                     /standard_name="Binding Region"
ORIGIN      
        1 gcatgaaagg cgggtccc
//
LOCUS       crIFT46-cTer_1R           20 bp    DNA     linear   UNA 26-MAR-2023
DEFINITION  IFT46 c-terminal.
ACCESSION   urn.local...z-g2k1yy1
VERSION     urn.local...z-g2k1yy1
KEYWORDS    .
SOURCE      Chlamydomonas reinhardtii (chlamy)
  ORGANISM  Chlamydomonas reinhardtii
            Eukaryota; Viridiplantae; Chlorophyta; Chlorophyceae;
            Chlamydomonadales; Chlamydomonadaceae.
FEATURES             Location/Qualifiers
     primer_bind     1..20
                     /standard_name="Binding Region"
ORIGIN      
        1 cgcacacaac ttgagtgacg
//
LOCUS       crIFT46-cTer-ki           20 bp    DNA     linear   UNA 24-MAR-2023
DEFINITION  IFT46 c-terminal.
ACCESSION   urn.local...3k-g299dwx
VERSION     urn.local...3k-g299dwx
KEYWORDS    .
SOURCE      Chlamydomonas reinhardtii (chlamy)
  ORGANISM  Chlamydomonas reinhardtii
            Eukaryota; Viridiplantae; Chlorophyta; Chlorophyceae;
            Chlamydomonadales; Chlamydomonadaceae.
FEATURES             Location/Qualifiers
     primer_bind     1..20
                     /standard_name="Binding Region"
ORIGIN      
        1 ccgggatgag gtagtgttgg
//
LOCUS       crIFT140-ko1_1F           20 bp    DNA     linear   UNA 26-MAR-2023
DEFINITION  Primer extracted from IFT140 genomic (reversed).
ACCESSION   urn.local...1f-g2k22jo
VERSION     urn.local...1f-g2k22jo
KEYWORDS    .
SOURCE      Chlamydomonas reinhardtii (chlamy)
  ORGANISM  Chlamydomonas reinhardtii
            Eukaryota; Viridiplantae; Chlorophyta; Chlorophyceae;
            Chlamydomonadales; Chlamydomonadaceae.
FEATURES             Location/Qualifiers
     primer_bind     1..20
                     /standard_name="Binding Region"
ORIGIN      
        1 ccgaggtgta caaggtgacc
//
LOCUS       crIFT140-ko1_1R           20 bp    DNA     linear   UNA 26-MAR-2023
DEFINITION  Primer extracted from IFT140 genomic (reversed).
ACCESSION   urn.local...1g-g2k22jo
VERSION     urn.local...1g-g2k22jo
KEYWORDS    .
SOURCE      Chlamydomonas reinhardtii (chlamy)
  ORGANISM  Chlamydomonas reinhardtii
            Eukaryota; Viridiplantae; Chlorophyta; Chlorophyceae;
            Chlamydomonadales; Chlamydomonadaceae.
FEATURES             Location/Qualifiers
     primer_bind     1..20
                     /standard_name="Binding Region"
ORIGIN      
        1 tgattgcgtc ccattgtcca
//
LOCUS       crmApple_F                20 bp    DNA     linear   UNA 24-MAR-2023
DEFINITION  mApple fluorescent protein.
ACCESSION   urn.local...4u-g29b0yb
VERSION     urn.local...4u-g29b0yb
KEYWORDS    .
SOURCE      .
  ORGANISM  .
FEATURES             Location/Qualifiers
     primer_bind     1..20
                     /standard_name="Binding Region"
ORIGIN      
        1 ttcatgtacg gcagcaaggt
//
LOCUS       crmApple_R                20 bp    DNA     linear   UNA 24-MAR-2023
DEFINITION  mApple fluorescent protein.
ACCESSION   urn.local...4v-g29b0yb
VERSION     urn.local...4v-g29b0yb
KEYWORDS    .
SOURCE      .
  ORGANISM  .
FEATURES             Location/Qualifiers
     primer_bind     1..20
                     /standard_name="Binding Region"
ORIGIN      
        1 cgctcatact gctccacgat
//
LOCUS       crmNG_1F                  20 bp    DNA     linear   UNA 24-MAR-2023
DEFINITION  mNeonGreen fluorescent protein.
ACCESSION   urn.local...4k-g299lh6
VERSION     urn.local...4k-g299lh6
KEYWORDS    .
SOURCE      
  ORGANISM  .
FEATURES             Location/Qualifiers
     primer_bind     1..20
                     /standard_name="Binding Region"
ORIGIN      
        1 aagaccgagc tgaagcactc
//
LOCUS       crmNG_2R                  20 bp    DNA     linear   UNA 24-MAR-2023
DEFINITION  mNeonGreen fluorescent protein.
ACCESSION   urn.local...2t-g2984ws
VERSION     urn.local...2t-g2984ws
KEYWORDS    .
SOURCE      Chlamydomonas reinhardtii (chlamy)
  ORGANISM  Chlamydomonas reinhardtii
            Eukaryota; Viridiplantae; Chlorophyta; Chlorophyceae;
            Chlamydomonadales; Chlamydomonadaceae.
FEATURES             Location/Qualifiers
     primer_bind     1..20
                     /standard_name="Binding Region"
ORIGIN      
        1 ggtgctcttg aggttcagct
//
LOCUS       crmScarletI_1R            20 bp    DNA     linear   UNA 24-MAR-2023
DEFINITION  mScarlet-I fluorescent protein.
ACCESSION   urn.local...3l-g299dwx
VERSION     urn.local...3l-g299dwx
KEYWORDS    .
SOURCE      Chlamydomonas reinhardtii (chlamy)
  ORGANISM  Chlamydomonas reinhardtii
            Eukaryota; Viridiplantae; Chlorophyta; Chlorophyceae;
            Chlamydomonadales; Chlamydomonadaceae.
FEATURES             Location/Qualifiers
     primer_bind     1..20
                     /standard_name="Binding Region"
ORIGIN      
        1 ccctccatgt gcaccttgaa
//
LOCUS       crMTM_q_1F                24 bp    DNA     linear   UNA 26-MAR-2023
DEFINITION  Minus mating type primer, qPCR optimized.
ACCESSION   urn.local...64-g29bfwe
VERSION     urn.local...64-g29bfwe
KEYWORDS    .
SOURCE      
  ORGANISM  .
FEATURES             Location/Qualifiers
     gene            complement(<1..>24)
                     /standard_name="Cre06.g800601_4532"
     mRNA            complement(<1..>24)
                     /standard_name="Cre06.g800601_4532.1"
     primer_bind     1..24
                     /standard_name="Binding Region"
ORIGIN      
        1 tgctagctca atctgactga aggt
//
LOCUS       crMTM_q_1R                18 bp    DNA     linear   UNA 26-MAR-2023
DEFINITION  Minus mating type primer, qPCR optimized.
ACCESSION   urn.local...65-g29bfwe
VERSION     urn.local...65-g29bfwe
KEYWORDS    .
SOURCE      
  ORGANISM  .
FEATURES             Location/Qualifiers
     gene            <1..>18
                     /standard_name="Cre06.g800601_4532"
     mRNA            <1..>18
                     /standard_name="Cre06.g800601_4532.1"
     primer_bind     1..18
                     /standard_name="Binding Region"
ORIGIN      
        1 gggacatggt gctcgggg
//
LOCUS       crMTP_q_1F                22 bp    DNA     linear   UNA 24-MAR-2023
DEFINITION  Plus mating type primer, qPCR optimized.
ACCESSION   urn.local...66-g29bfwe
VERSION     urn.local...66-g29bfwe
KEYWORDS    .
SOURCE      Chlamydomonas reinhardtii (chlamy)
  ORGANISM  Chlamydomonas reinhardtii
            Eukaryota; Viridiplantae; Chlorophyta; Chlorophyceae;
            Chlamydomonadales; Chlamydomonadaceae.
FEATURES             Location/Qualifiers
     primer_bind     1..22
                     /standard_name="Binding Region"
ORIGIN      
        1 agtatcacag tacggaatgc cc
//
LOCUS       crMTP_q_1R                20 bp    DNA     linear   UNA 24-MAR-2023
DEFINITION  Plus mating type primer, qPCR optimized.
ACCESSION   urn.local...67-g29bfwe
VERSION     urn.local...67-g29bfwe
KEYWORDS    .
SOURCE      Chlamydomonas reinhardtii (chlamy)
  ORGANISM  Chlamydomonas reinhardtii
            Eukaryota; Viridiplantae; Chlorophyta; Chlorophyceae;
            Chlamydomonadales; Chlamydomonadaceae.
FEATURES             Location/Qualifiers
     primer_bind     1..20
                     /standard_name="Binding Region"
ORIGIN      
        1 tcattgtttg ctaggggtgc
//
LOCUS       crRBCS2_1R                20 bp    DNA     linear   UNA 24-MAR-2023
DEFINITION  c-Ter insertion long amplification sequencing primer.
ACCESSION   urn.local...2w-g29866n
VERSION     urn.local...2w-g29866n
KEYWORDS    .
SOURCE      Chlamydomonas reinhardtii (chlamy)
  ORGANISM  Chlamydomonas reinhardtii
            Eukaryota; Viridiplantae; Chlorophyta; Chlorophyceae;
            Chlamydomonadales; Chlamydomonadaceae.
FEATURES             Location/Qualifiers
     primer_bind     1..20
                     /standard_name="Binding Region"
ORIGIN      
        1 aaagaacata ggccccctgg
//
LOCUS       crRBCS2T_1F               20 bp    DNA     linear   UNA 24-MAR-2023
DEFINITION  n-Ter insertion long amplification sequencing primer.
ACCESSION   urn.local...2z-g2987ro
VERSION     urn.local...2z-g2987ro
KEYWORDS    .
SOURCE      Chlamydomonas reinhardtii (chlamy)
  ORGANISM  Chlamydomonas reinhardtii
            Eukaryota; Viridiplantae; Chlorophyta; Chlorophyceae;
            Chlamydomonadales; Chlamydomonadaceae.
FEATURES             Location/Qualifiers
     primer_bind     1..20
                     /standard_name="Binding Region"
ORIGIN      
        1 atccccgctc cgtgtaaatg
//
LOCUS       crTUA1_1F                 20 bp    DNA     linear   UNA 24-MAR-2023
DEFINITION  alpha tubulin 1 n-Ter.
ACCESSION   urn.local...5c-g29b5az
VERSION     urn.local...5c-g29b5az
KEYWORDS    .
SOURCE      
  ORGANISM  .
FEATURES             Location/Qualifiers
     primer_bind     1..20
                     /standard_name="Binding Region"
ORIGIN      
        1 gggcggggga gtgcttataa
//
LOCUS       crTUA1_1R                 20 bp    DNA     linear   UNA 24-MAR-2023
DEFINITION  alpha tubulin 1 n-Ter.
ACCESSION   urn.local...5d-g29b5az
VERSION     urn.local...5d-g29b5az
KEYWORDS    .
SOURCE      
  ORGANISM  .
FEATURES             Location/Qualifiers
     primer_bind     1..20
                     /standard_name="Binding Region"
ORIGIN      
        1 ggggaggcaa ggcgattcaa
//
LOCUS       IC_1F                     20 bp    DNA     linear   UNA 26-MAR-2023
DEFINITION  Donor DNA Fwd sequencing primer.
ACCESSION   urn.local...6q-g29bnml
VERSION     urn.local...6q-g29bnml
KEYWORDS    .
SOURCE      
  ORGANISM  .
FEATURES             Location/Qualifiers
     primer_bind     1..20
                     /standard_name="Binding Region"
ORIGIN      
        1 gacctccact ttcagcgaca
//
LOCUS       IC_1R                     20 bp    DNA     linear   UNA 26-MAR-2023
DEFINITION  Donor DNA Rev sequencing primer.
ACCESSION   urn.local...6r-g29bnml
VERSION     urn.local...6r-g29bnml
KEYWORDS    .
SOURCE      
  ORGANISM  .
FEATURES             Location/Qualifiers
     primer_bind     1..20
                     /standard_name="Binding Region"
ORIGIN      
        1 cactcattag gcaccccagg
//
LOCUS       IFT46-10                  20 bp    DNA     linear   UNA 24-MAR-2023
DEFINITION  IFT46::NIT insertion reverse primer.
ACCESSION   urn.local...5x-g29bctk
VERSION     urn.local...5x-g29bctk
KEYWORDS    .
SOURCE      Chlamydomonas reinhardtii (chlamy)
  ORGANISM  Chlamydomonas reinhardtii
            Eukaryota; Viridiplantae; Chlorophyta; Chlorophyceae;
            Chlamydomonadales; Chlamydomonadaceae.
FEATURES             Location/Qualifiers
     primer_bind     1..20
                     /standard_name="Binding Region"
ORIGIN      
        1 tacgcctctt gcagacacac
//
LOCUS       MTM3F                     24 bp    DNA     linear   UNA 14-MAY-2021
DEFINITION  Mating type minus primer.
ACCESSION   urn.local...68-g29bfwe
VERSION     urn.local...68-g29bfwe
KEYWORDS    .
SOURCE      
  ORGANISM  .
FEATURES             Location/Qualifiers
     primer_bind     1..24
                     /standard_name="Binding Region"
ORIGIN      
        1 cgacgacttg gcatcgacag gtgg
//
LOCUS       MTM3R                     26 bp    DNA     linear   UNA 14-MAY-2021
DEFINITION  Mating type minus primer.
ACCESSION   urn.local...69-g29bfwe
VERSION     urn.local...69-g29bfwe
KEYWORDS    .
SOURCE      
  ORGANISM  .
FEATURES             Location/Qualifiers
     primer_bind     1..26
                     /standard_name="Binding Region"
ORIGIN      
        1 ctcggccaga acctttcata gggtgg
//
LOCUS       MTP2F                     25 bp    DNA     linear   UNA 14-MAY-2021
DEFINITION  Mating type plus primer.
ACCESSION   urn.local...6a-g29bfwe
VERSION     urn.local...6a-g29bfwe
KEYWORDS    .
SOURCE      
  ORGANISM  .
FEATURES             Location/Qualifiers
     primer_bind     1..25
                     /standard_name="Binding Region"
ORIGIN      
        1 gctggcattc ctgtatcctt gacgc
//
LOCUS       MTP2R                     24 bp    DNA     linear   UNA 14-MAY-2021
DEFINITION  Mating type plus primer.
ACCESSION   urn.local...6b-g29bfwe
VERSION     urn.local...6b-g29bfwe
KEYWORDS    .
SOURCE      
  ORGANISM  .
FEATURES             Location/Qualifiers
     primer_bind     1..24
                     /standard_name="Binding Region"
ORIGIN      
        1 gcggcgtaac ataaaggagg gtcg
//
LOCUS       pMN24f_E1_3F              20 bp    DNA     linear   UNA 24-MAR-2023
DEFINITION  IFT46::NIT insertion forward primer.
ACCESSION   urn.local...5y-g29bctk
VERSION     urn.local...5y-g29bctk
KEYWORDS    .
SOURCE      Chlamydomonas reinhardtii (chlamy)
  ORGANISM  Chlamydomonas reinhardtii
            Eukaryota; Viridiplantae; Chlorophyta; Chlorophyceae;
            Chlamydomonadales; Chlamydomonadaceae.
FEATURES             Location/Qualifiers
     primer_bind     1..20
                     /standard_name="Binding Region"
ORIGIN      
        1 cagccgctat agaagtcgca
//
