# Supplementary material for: Efficient precision editing of endogenous Chlamydomonas reinhardtii genes with CRISPR-Cas
Source: Cell Rep Methods. 2023 Aug 22;3(8):100562. doi: 10.1016/j.crmeth.2023.100562 (PMC10475843; doi:10.1016/j.crmeth.2023.100562)
Supplement: Data S2. Original electrophoresis and blot images, related to Figures 2 and 4 [file mmc4.zip]

Archive with 4 entries (3 files):
- gels_blots/
- gels_blots/2021-11-15_FAP256-mNeonGreen_SF2-[Cy2]-1-bgc.png
- gels_blots/Amplification_curves_FAP256-mNG.png
- gels_blots/sfig_western_tps.png
